# Supplementary material for: Morphometric Differences of Vocal Tract Articulators in Different Loudness Conditions in Singing
Source: PLoS One. 2016 Apr 20;11(4):e0153792. doi: 10.1371/journal.pone.0153792 (PMC4838265; doi:10.1371/journal.pone.0153792)
Supplement: S1 Table — (XLSX) [file pone.0153792.s003.xlsx]

## Sheet: S01 mf
Ergebnisse	LO [mm]	HPT [mm]	DHPT [mm]	UE [mm]	JO [mm]	JP [mm]	PW [mm]	LP [mm]
S1 mf
1	20.2524	26.3981	56.6603	22.6994	82.4218	73.0533	4.51993	73.5371
2	20.3271	26.5745	55.5683	23.4689	82.4218	73.0533	4.48164	73.5371
3	20.6641	26.5745	55.5683	23.0005	82.4218	72.8418	4.48255	73.6473
4	20.065	25.8817	55.9877	22.9907	82.4218	72.8418	2.627	73.6473
5	20.1773	25.2085	55.9583	23.4395	82.4218	72.8418	2.33479	72.5512
6	20.8887	25.1105	58.2023	22.9907	82.4218	72.8418	2.06664	71.4062
7	21.1133	24.8763	58.4169	21.664	82.4218	72.8418	2.06664	71.8447
8	21.001	24.8763	58.4169	21.664	82.4218	72.8418	1.92042	70.7975
9	20.8512	24.4569	57.7241	21.664	81.5431	72.6461	1.92042	70.7975
10	20.5142	24.4569	57.7241	21.8883	81.5431	72.6461	1.92042	70.7975
11	20.5142	24.4667	57.4997	21.8883	81.5431	72.6461	1.92042	70.7975
12	20.7016	24.4667	57.4997	21.8883	81.5431	72.6461	1.89595	70.7975
13	20.2524	24.4667	57.4997	21.8883	81.5431	72.6461	1.82254	70.7975
14	20.5142	24.4788	57.4945	21.6787	81.4964	72.8653	1.44935	70.4804
15	20.2896	24.4496	58.1677	20.5568	81.4964	72.8653	1.44935	69.3844
16	21.3004	24.8984	58.1872	20.5568	81.4964	72.8653	1.07616	69.3844
17	20.9262	24.674	58.1775	21.9031	81.4502	73.0845	2.8259	69.3844
18	20.14	24.674	58.1775	20.5372	81.4502	73.0845	2.16826	69.2865
19	20.5518	24.965	58.0532	21.3308	81.4502	73.0845	3.4509	69.2865
20	20.6641	25.2435	57.9326	21.6701	81.8901	73.1824	3.15869	69.2376
21	20.6266	24.4966	53.4128	22.568	82.11	73.2313	3.31723	69.1886
22	20.5518	24.4211	55.6576	21.6701	82.11	73.2313	3.34988	69.1886
23	20.477	24.3984	56.331	22.7698	82.11	73.2313	3.07776	69.1886
24	20.7389	24.6531	55.4406	22.7698	81.4047	73.3037	3.02882	69.1886
25	20.1773	24.87	55.6727	22.7698	81.4047	73.3037	2.26554	69.1886
26	20.1773	25.1021	55.4558	22.7698	81.4047	73.3037	2.26554	69.1886
27	20.4019	25.1021	55.4558	22.5907	81.4047	73.3037	2.26554	69.1886
28	20.6266	25.1021	55.4558	22.568	81.4047	73.3037	3.09405	69.1886
29	20.6266	25.1021	55.4558	22.568	81.4047	73.3294	2.11939	69.4202
30	20.2896	25.0643	56.5782	22.568	81.4047	73.3294	2.11939	69.4202
31	19.6533	25.0416	57.2516	21.9021	81.4047	73.3549	2.11945	69.6518
32	20.3271	25.0416	57.2516	21.9021	81.4047	73.3549	2.11945	69.6518
33	20.1025	24.3833	56.78	21.9021	81.4047	73.3549	2.11945	69.6518
34	20.4019	24.6229	56.3386	23.0245	81.4047	73.3782	2.11939	69.6395
35	20.5518	25.0719	56.3537	21.6852	81.4047	73.3782	2.11939	69.6395
36	20.477	24.8247	57.0196	21.6852	81.4047	73.4016	1.8267	69.627
37	20.2524	24.6607	55.2162	23.017	81.4047	73.4016	1.8267	69.1886
38	20.14	24.638	55.8896	23.017	81.4047	73.4016	1.8267	69.1886
39	20.14	24.6078	56.7875	23.017	81.4047	73.4016	2.08649	69.1886
40	20.2148	24.8323	56.7951	23.017	81.4047	73.4016	1.76229	69.1886
41	20.2148	24.8172	57.2441	23.0245	81.4047	73.4016	1.76229	69.1886
42	20.4019	25.2812	56.8102	23.8923	81.4047	73.4016	2.21346	69.1886
43	20.2148	25.2812	56.8102	23.0397	81.4047	73.4016	2.21346	69.1886
44	19.7656	25.0568	56.8027	23.0397	81.4047	73.4016	2.26157	69.1886
45	20.3271	25.5208	56.3688	22.1417	81.4047	73.4016	2.26157	69.1886
46	20.477	25.4982	57.0422	23.0472	81.4047	73.4016	2.11516	69.1886
47	20.477	25.4982	57.0422	23.0472	81.4047	73.4016	2.11516	69.1886
48	20.1025	25.4982	57.0422	22.1342	81.4047	73.4016	2.11516	69.1886
49	20.5518	25.3473	57.4358	22.6594	82.0648	73.4016	2.11516	69.1886
50	20.5518	25.358	57.2115	23.0865	82.55	73.2802	2.11516	69.1397
51	19.8031	25.3365	57.6602	22.4135	82.55	73.2802	2.11516	69.1397
52	19.8031	25.3365	57.6602	22.6378	82.55	73.386	2.11445	69.0834
53	20.1025	25.3365	57.6602	22.6378	82.55	73.6203	2.11283	68.9569
54	20.2524	25.3257	57.8845	22.8945	82.55	73.6203	2.0034	68.9569
55	19.8779	25.3257	57.8845	23.1189	82.55	73.6203	1.63857	68.9569
56	20.1773	25.358	57.2115	22.2862	82.77	73.6708	1.93052	68.9569
57	20.1773	24.6419	58.0765	22.0295	82.77	73.6708	1.93052	68.9569
58	20.1773	25.0906	58.0981	22.0295	82.77	73.6708	2.25881	68.9569
59	20.1773	25.0906	58.0981	20.9509	82.77	73.6708	2.25881	68.9569
60	20.1773	24.4067	58.2901	20.9509	82.77	73.6708	1.51806	68.9569
61	20.1773	24.4067	58.2901	20.9401	82.77	73.6708	1.51806	68.2498
62	20.1773	24.4067	58.2901	21.3564	82.77	73.6708	1.11398	68.2498
63	20.1773	24.3636	59.1875	22.8945	82.77	73.6708	1.77056	68.2498
64	20.1773	24.3636	59.1875	21.8267	82.77	73.6708	1.4786	68.2498
65	20.2896	24.1932	58.0549	22.051	82.77	73.6708	1.77056	68.2498
66	20.2896	24.2471	56.9332	22.243	82.77	73.6708	1.91632	68.2498
67	20.2896	24.2039	57.8306	22.243	82.77	73.6708	1.80424	68.2498
68	20.2896	24.2039	57.8306	20.8969	82.77	73.6708	1.80424	68.2498
69	20.2896	24.2363	57.1575	20.8969	82.77	73.6708	1.80424	68.031
70	20.8887	24.2039	57.8306	21.8159	82.77	73.6708	1.77056	68.031
71	20.2896	24.3851	58.7388	21.1321	82.681	74.1085	1.33284	68.031
72	20.2896	24.4606	57.1683	22.2754	82.681	74.1085	1.66113	68.031
73	20.2896	23.766	57.5847	21.8267	82.681	74.1085	1.66113	68.031
74	20.14	24.8338	58.7603	21.8267	82.5943	74.5462	1.80689	68.031
75	20.2896	23.7445	58.0334	21.5808	82.5943	74.5462	1.66113	68.031
76	20.4395	23.7445	58.0334	22.243	82.6373	74.3273	1.8211	68.031
77	19.8404	24.4606	57.1683	21.1213	82.0648	73.7381	1.78743	68.031
78	19.8404	23.9688	58.0442	21.186	82.5518	74.7651	2.19145	68.031
79	20.2896	24.3442	54.914	21.186	82.5943	74.5462	1.95286	68.031
80	19.8404	24.0335	56.6981	21.6347	82.5943	74.6751	2.8716	67.9602
81	20.477	23.9688	58.0442	21.6023	82.5943	74.6751	3.53247	67.9602
82	20.477	24.2794	56.2601	21.1536	82.5943	74.6751	3.3577	67.9602
83	20.477	24.2794	56.2601	21.6023	82.1966	74.3542	3.22995	67.9602
84	20.3271	24.2794	56.2601	21.378	82.1966	74.3542	3.14614	67.9602
85	20.0277	24.0982	55.352	21.378	82.2849	73.9167	3.14614	67.9602
86	20.0277	24.0982	55.352	21.378	82.2849	74.1726	2.78225	67.8164
87	19.5785	23.6172	56.0034	21.378	82.2405	74.391	2.34126	67.8164
88	19.4287	23.8415	56.0142	22.0079	82.2405	74.391	3.03145	67.8164
89	18.9795	23.2656	53.9627	22.9053	81.5799	74.2341	2.81598	67.8164
90	18.2309	22.9873	55.0737	22.2322	81.6695	74.9417	2.52481	67.8164
91	18.2309	22.9333	56.1954	22.2322	81.449	74.8894	2.99656	67.8164
92	18.2309	23.6495	55.3304	22.2322	81.449	74.8894	2.80428	67.8164
93	17.6318	23.7035	54.2086	21.7835	80.661	75.3878	2.91349	67.8164
94	17.3324	23.093	57.5523	21.7943	80.661	75.3878	2.75906	67.8164
95	17.4447	23.628	55.7791	21.7943	80.661	75.3878	2.46789	67.8164
96	16.9955	23.3389	57.1144	21.7943	79.9988	75.2309	2.32681	67.3796
97	17.2949	23.3605	56.6657	21.7835	79.9988	75.2309	2.84213	67.3796
98	17.2574	23.7876	57.136	21.7835	80.2195	75.2832	3.4231	67.3796
99	16.2842	23.5525	57.3495	21.7835	79.7781	75.1786	3.4231	67.3796
100	16.1719	23.82	56.4629	21.7835	80.661	75.3878	3.66769	67.3796
101	16.6211	23.8523	55.7899	21.9755	80.661	75.3878	4.09583	67.3796
102	17.1078	23.917	54.4438	22.0079	80.661	75.3878	4.09583	67.3796
103	16.6586	23.82	56.4629	21.3348	80.661	75.3878	3.41437	67.4842
104	16.5088	24.3118	55.5871	21.9971	80.661	75.3878	3.279	67.4842
105	16.8082	23.8631	55.5655	22.8837	80.661	75.3878	3.279	67.921
106	16.2094	23.82	56.4629	22.6594	80.661	75.3878	3.19132	67.921
107	16.359	22.7737	54.8385	21.0889	80.661	75.3878	2.95135	68.2964
108	16.958	21.9087	54.1223	21.3456	80.661	75.3878	2.9252	68.2964
109	16.6586	21.9087	54.1223	21.3241	80.3037	74.8464	2.8729	68.2964
110	16.958	21.2033	54.763	20.3943	80.482	75.1171	3.93892	68.2964
111	16.958	20.1246	53.8117	19.5508	80.482	75.1171	5.1357	68.2964
112	16.958	19.9866	52.0061	20.4374	80.482	75.1171	5.79101	68.2964
113	17.1826	19.0029	53.7578	20.2131	80.3992	75.6525	5.78937	68.2399
114	16.9205	19.046	52.8604	19.5508	80.3992	75.6525	8.06578	68.2399
115	16.9205	18.8756	51.7278	19.9995	80.3992	75.6525	8.10293	67.9688
116	16.9205	19.3977	54.9011	19.7752	80.3992	75.6525	8.10293	67.9688
117	16.9205	19.2272	53.7686	19.9995	80.3992	75.6525	7.70145	67.0956
118	17.2201	19.2704	52.8712	19.9995	80.3992	75.6525	7.18852	67.0956
119	16.9205	20.2109	52.0169	20.459	80.3992	75.6525	8.1726	67.0956
120	16.9205	20.2109	52.0169	19.7968	80.3992	75.6525	8.1726	67.0956
121	16.9205	20.1246	53.8117	19.7968	79.7366	75.4942	8.50008	67.0956
122	16.359	20.1354	53.5874	20.8969	79.2951	75.792	7.68897	66.853
123	16.359	19.7299	52.6684	20.8969	79.4749	76.0647	7.9165	66.853
124	16.5088	19.7407	52.444	19.9995	79.6556	76.3373	8.94254	66.853
125	16.0596	20.4137	52.4764	20.8969	79.6556	76.3373	8.54329	66.853
126	16.2094	20.5949	53.3846	20.8969	79.6556	76.3373	8.2891	66.853
127	16.2094	20.5949	53.3846	20.8969	79.1738	76.4455	9.21519	66.853
128	16.0596	20.6812	51.5898	20.2239	79.1738	76.4455	9.07068	67.016
129	15.3109	21.2788	53.1926	20.2239	79.096	76.8811	9.2603	67.016
130	15.4605	21.3003	52.7439	19.7752	79.096	76.8811	7.98085	67.016
131	15.6851	22.1869	53.0114	19.9672	79.096	76.8811	8.58778	67.016
132	14.4125	22.6249	53.2573	20.2239	79.096	76.8811	8.60589	67.016
133	14.0756	22.1762	53.2357	20.2239	77.5472	76.4972	8.81532	67.016
134	13.5514	22.6249	53.2573	19.3481	77.5472	76.4972	9.38727	67.016
135	13.8883	23.725	53.7599	20.2239	77.5472	76.4972	8.67976	67.016
136	13.0649	23.725	53.7599	18.6534	76.8837	76.3327	8.04387	67.016
137	13.9633	24.1414	54.4546	17.756	76.8256	75.9303	8.59852	66.6613
138	12.9525	23.6733	50.1595	19.3481	76.8256	75.9303	9.35382	66.6613
139	13.0649	23.6733	50.1595	18.4183	76.8256	76.1628	10.7199	66.497
140	12.4283	23.6625	50.3839	17.372	76.1638	75.9858	11.6391	66.497
141	11.5674	24.5815	49.9783	17.7992	76.3011	76.4782	11.4851	66.497
142	12.1664	24.603	49.5296	17.5425	76.3011	76.6437	11.3381	66.3756
143	12.7652	23.4813	49.4757	17.5425	76.3011	76.7257	11.1089	66.3146
144	12.0541	23.7184	49.3625	17.8786	76.3011	76.7257	11.6613	65.0166
145	12.3535	23.6892	50.0357	17.6348	76.4415	77.4397	11.8833	64.8519
146	11.9043	23.699	49.8113	17.0004	76.5219	77.0078	12.0993	64.8519
147	12.9525	23.705	49.2676	17.7181	76.7024	77.0078	12.5106	64.8519
148	13.252	24.6132	49.0866	17.9966	77.2872	77.6248	11.9861	64.8519
149	12.8027	23.9402	49.0541	17.5587	77.5817	78.6121	12.3872	64.8519
150	13.5141	23.5023	48.8081	17.7831	77.5817	78.6121	12.0119	64.8519
151	13.3643	24.197	48.3919	19.0641	77.5817	78.6121	11.5183	64.8519
152	13.6637	24.197	48.3919	18.1559	77.1382	78.4887	12.0941	64.8519
153	13.9633	24.197	48.3919	17.5045	77.1382	78.4887	12.0479	64.2657
154	14.4125	24.6674	47.9649	17.9316	77.1382	78.4887	11.8318	64.2657
155	14.5621	25.1161	47.9866	17.9316	77.1382	78.4887	11.5646	64.2657
156	15.4605	24.5915	49.5353	17.0884	78.3191	78.3653	11.8525	64.2657
157	15.9098	26.1728	49.3868	17.6855	78.3191	78.3653	12.1045	64.2657
158	15.7975	26.3538	50.2951	17.6855	78.3191	78.4491	12.9024	64.2056
159	16.3965	26.5456	50.979	17.0558	79.7224	78.8346	13.0514	63.8894
160	16.8457	26.5456	50.979	17.226	79.7224	78.8346	12.5853	63.8894
161	17.1451	27.4105	51.6954	17.2477	80.2409	78.5335	12.3236	63.8894
162	18.7174	26.9185	52.5711	17.472	81.685	78.2757	12.0009	63.8894
163	19.9527	27.3238	53.4901	17.6964	82.681	77.2021	11.834	63.577
164	20.9635	27.3021	53.9388	18.8181	83.301	75.9892	9.4986	63.908
165	21.6	27.2913	54.1632	17.9099	84.3554	76.5266	9.66692	63.908
166	21.4502	27.1721	56.631	17.9099	84.3554	76.7455	9.66445	63.7651
167	21.7123	28.037	57.3474	17.9099	84.4005	76.5306	10.175	63.7651
168	21.3004	28.1237	55.5526	17.4612	83.9607	76.3996	9.70171	63.7651
169	21.6373	28.4672	53.0956	17.4612	84.4463	76.3158	9.16461	63.7651
170	21.1881	28.4347	53.7687	17.7072	84.4463	76.3158	10.1907	63.7651
171	20.8887	27.6316	56.4283	18.3477	84.5394	75.8861	9.83565	63.5503
172	20.5518	27.7508	53.9605	18.0909	84.5394	75.8861	9.97895	63.5503
173	20.8887	27.2588	54.8362	18.5721	84.4925	76.1009	9.83565	63.5503
174	20.8887	27.1612	56.8554	18.5721	84.2728	76.0354	9.58515	63.5503
175	20.3647	27.4831	54.8471	18.5721	84.2728	76.0354	9.90741	63.5503
176	21.3004	27.2263	55.5093	18.5829	84.2728	76.0354	10.2617	63.5503
177	20.8139	27.4506	55.5201	19.502	84.2728	76.1298	10.2582	63.4879
178	20.7389	25.9585	55.5599	17.2328	84.1806	76.5592	10.294	63.4879
179	20.8139	26.0917	56.9197	17.4114	85.1059	76.6084	10.0463	63.4879
180	20.8139	26.3612	56.2625	18.3078	85.1059	76.6084	9.81752	63.4879
181	20.8887	26.122	56.4715	17.6052	85.1059	76.6084	10.0076	63.4879
182	20.8512	25.6435	56.8894	18.2775	84.759	76.047	8.9095	63.4879
183	20.7389	26.5752	57.0317	18.6265	84.759	76.047	9.61957	63.4879
184	20.5893	26.5752	57.0317	18.1922	84.759	76.047	9.30017	63.4879
185	20.8887	26.6456	55.9109	18.3742	84.759	76.047	8.12484	63.4879
186	21.0385	26.6175	56.3592	18.3883	84.759	76.047	7.59095	63.4879
187	20.8887	26.2666	58.3627	19.3412	84.759	76.047	8.30655	63.4879
188	21.3379	26.3511	57.0177	18.4023	84.759	76.047	9.04962	63.4879
189	20.7016	26.7431	57.9425	18.6265	84.759	76.047	8.01485	63.4879
190	21.2631	26.4345	59.2734	19.7473	84.759	76.047	7.9075	63.4879
191	20.5893	26.898	55.4766	19.0608	84.759	76.4491	8.86223	63.2194
192	20.5893	26.9954	57.5082	19.7333	84.759	76.4491	9.64216	63.2194
193	20.14	28.3827	56.9202	20.644	84.1962	75.8171	10.135	63.2194
194	20.7389	28.5375	54.4544	19.9715	85.0258	76.303	10.051	63.2194
195	21.3379	27.682	57.3263	19.7755	85.0258	76.303	9.02077	63.2194
196	22.3486	27.6539	57.7746	19.7755	85.0258	76.303	7.99122	63.2194
197	21.9742	27.2055	57.7465	19.7755	85.9042	76.5748	7.98611	63.2194
198	21.8246	27.486	56.8639	19.7755	85.9042	76.5748	7.56305	63.2194
199	21.7123	26.7853	57.27	19.7755	85.6846	76.5068	6.84774	63.2194
200	21.6748	25.9721	59.4694	20.2661	85.8775	75.6505	6.52555	63.2194
201	21.9369	26.1962	59.4835	18.7391	85.9773	75.2223	6.31147	63.2194
202	21.8994	26.1962	59.4835	19.4116	85.9773	75.2223	6.34545	63.2194
203	21.8994	26.6164	59.96	19.8459	85.9271	75.4364	6.34545	63.2194
204	21.8994	26.0565	58.1244	19.8459	85.9271	75.4364	6.39872	63.2194
205	21.7871	26.1821	59.7077	20.7003	85.8775	75.8114	6.75491	62.7437
206	21.4127	26.1962	59.4835	20.7285	85.1219	76.038	6.43348	62.7437
207	21.1508	25.6786	56.9754	19.4116	86.0477	76.093	6.07332	62.7437
208	21.3004	25.6504	57.4238	19.6076	85.6092	76.0844	6.36067	62.0354
209	21.3754	26.3088	57.6902	19.8318	85.3412	76.232	6.78955	62.0354
210	21.001	25.7901	58.7828	19.1593	85.3412	76.232	7.06841	62.0354
211	21.3754	25.6786	56.9754	19.1593	86.2187	76.4993	6.32486	62.0354
212	21.4877	25.6786	56.9754	19.4257	85.5605	76.2988	6.48562	62.0354
213	21.0758	25.776	59.007	19.8318	85.5605	76.2988	7.48401	62.0354
214	20.5142	25.9157	60.3661	19.4679	85.5605	76.2988	7.86832	62.0354
215	21.1133	25.6223	57.8721	18.8377	85.6092	76.0844	7.19202	62.0354
216	21.0758	25.5378	59.2171	19.5102	84.9026	76.0984	6.82296	62.0354
217	20.4395	25.9168	56.7653	18.7814	84.9026	76.0984	7.18044	62.0354
218	20.7764	25.8464	57.8862	20.2942	84.8542	76.3128	7.66504	62.0354
219	20.8887	26.6456	55.9109	20.7426	84.8542	76.3128	5.9635	62.0354
220	20.3647	26.5752	57.0317	19.2015	84.8542	76.3128	6.32557	62.0354
221	20.3271	26.3511	57.0177	19.2015	85.1219	76.1652	6.4188	62.0354
222	19.6908	27.303	59.7781	19.1311	84.0531	76.7557	7.77926	63.2273
223	19.9154	26.8546	59.7499	19.4257	83.9153	77.399	8.01771	63.2273
224	19.7656	27.0201	54.7358	19.6615	83.9607	77.5326	7.00689	63.2273
225	19.9154	27.1258	56.9906	19.4372	83.9607	77.5326	7.01974	63.2273
226	19.4662	26.4987	59.3494	19.1377	83.9607	77.5326	7.67373	63.2273
227	19.9154	26.5505	58.4524	18.6246	84.0531	77.1037	7.22677	63.2273
228	20.3271	26.1408	57.7538	18.6893	84.0531	77.1037	6.20846	63.2273
229	20.4395	26.1408	57.7538	18.6893	84.5868	76.8085	6.67294	63.2273
230	20.4019	26.1279	57.9781	19.1507	84.6834	76.3796	7.263	63.2273
231	20.4019	26.2874	59.1122	19.5991	84.6834	76.3796	7.67832	62.1411
232	20.1025	27.2361	58.267	18.9394	84.6834	76.3796	7.38378	62.7844
233	20.3271	27.262	57.8185	18.0942	84.6834	76.3796	7.38378	62.57
234	19.4662	26.6151	57.3312	18.7281	84.5868	76.8085	6.67075	62.57
235	20.0277	27.4345	58.7284	19.362	84.1962	76.4604	6.75904	62.57
236	19.5785	26.7618	58.6896	20.0347	84.0531	77.1037	6.40157	62.57
237	16.4713	26.4815	55.7486	20.9316	81.492	78.1511	5.84929	62.57
238	13.9633	26.6755	52.3851	24.2822	78.3562	79.9226	8.72326	62.57
239	10.4443	26.2443	44.2608	27.4345	75.6387	82.471	11.6183	64.9288
240	9.02188	24.0556	44.1577	27.9319	72.8261	82.7414	10.9895	67.889
241	7.59921	22.135	43.3689	27.5196	70.469	83.1454	10.6772	67.889
242	3.70605	21.3095	34.7441	28.141	69.4857	83.7359	10.6837	67.889
243	--	--	--	--	--	--	--	--
244	--	--	--	--	--	--	--	--
245	--	--	--	--	--	--	--	--
246	--	--	--	--	--	--	--	--
247	--	--	--	--	--	--	--	--
248	--	--	--	--	--	--	--	--
249	--	--	--	--	--	--	--	--
250	--	--	--	--	--	--	--	--
251	--	--	--	--	--	--	--	--
252	--	--	--	--	--	--	--	--
253	--	--	--	--	--	--	--	--
254	--	--	--	--	--	--	--	--
255	--	--	--	--	--	--	--	--
256	--	--	--	--	--	--	--	--
257	--	--	--	--	--	--	--	--
258	--	--	--	--	--	--	--	--
259	--	--	--	--	--	--	--	--
260	--	--	--	--	--	--	--	--
261	--	--	--	--	--	--	--	--
262	--	--	--	--	--	--	--	--
263	--	--	--	--	--	--	--	--
264	--	--	--	--	--	--	--	--
265	--	--	--	--	--	--	--	--
266	--	--	--	--	--	--	--	--
267	--	--	--	--	--	--	--	--
268	--	--	--	--	--	--	--	--
269	--	--	--	--	--	--	--	--
270	--	--	--	--	--	--	--	--
271	--	--	--	--	--	--	--	--
272	--	--	--	--	--	--	--	--
273	--	--	--	--	--	--	--	--
274	--	--	--	--	--	--	--	--
275	--	--	--	--	--	--	--	--
276	--	--	--	--	--	--	--	--
277	--	--	--	--	--	--	--	--
278	--	--	--	--	--	--	--	--
279	--	--	--	--	--	--	--	--
280	--	--	--	--	--	--	--	--
281	--	--	--	--	--	--	--	--
282	--	--	--	--	--	--	--	--
283	--	--	--	--	--	--	--	--
284	--	--	--	--	--	--	--	--
285	--	--	--	--	--	--	--	--
286	--	--	--	--	--	--	--	--
287	--	--	--	--	--	--	--	--
288	--	--	--	--	--	--	--	--
289	--	--	--	--	--	--	--	--
290	--	--	--	--	--	--	--	--
291	--	--	--	--	--	--	--	--
292	--	--	--	--	--	--	--	--
293	--	--	--	--	--	--	--	--
294	--	--	--	--	--	--	--	--
295	--	--	--	--	--	--	--	--
296	--	--	--	--	--	--	--	--
297	--	--	--	--	--	--	--	--
298	--	--	--	--	--	--	--	--
299	--	--	--	--	--	--	--	--
300	--	--	--	--	--	--	--	--
301	--	--	--	--	--	--	--	--
302	--	--	--	--	--	--	--	--
303	--	--	--	--	--	--	--	--
304	--	--	--	--	--	--	--	--
305	--	--	--	--	--	--	--	--
306	--	--	--	--	--	--	--	--
307	--	--	--	--	--	--	--	--
308	--	--	--	--	--	--	--	--
309	--	--	--	--	--	--	--	--
310	--	--	--	--	--	--	--	--
311	--	--	--	--	--	--	--	--
312	--	--	--	--	--	--	--	--
313	--	--	--	--	--	--	--	--
314	--	--	--	--	--	--	--	--
315	--	--	--	--	--	--	--	--
316	--	--	--	--	--	--	--	--
317	--	--	--	--	--	--	--	--
318	--	--	--	--	--	--	--	--
319	--	--	--	--	--	--	--	--
320	--	--	--	--	--	--	--	--
321	--	--	--	--	--	--	--	--
322	--	--	--	--	--	--	--	--
323	--	--	--	--	--	--	--	--
324	--	--	--	--	--	--	--	--
325	--	--	--	--	--	--	--	--
326	--	--	--	--	--	--	--	--
327	--	--	--	--	--	--	--	--
328	--	--	--	--	--	--	--	--
329	--	--	--	--	--	--	--	--
330	--	--	--	--	--	--	--	--
331	--	--	--	--	--	--	--	--
332	--	--	--	--	--	--	--	--
333	--	--	--	--	--	--	--	--
334	--	--	--	--	--	--	--	--
335	--	--	--	--	--	--	--	--
336	--	--	--	--	--	--	--	--
337	--	--	--	--	--	--	--	--
338	--	--	--	--	--	--	--	--
339	--	--	--	--	--	--	--	--
340	--	--	--	--	--	--	--	--
341	--	--	--	--	--	--	--	--
342	--	--	--	--	--	--	--	--
343	--	--	--	--	--	--	--	--
344	--	--	--	--	--	--	--	--
345	--	--	--	--	--	--	--	--
346	--	--	--	--	--	--	--	--
347	--	--	--	--	--	--	--	--
348	--	--	--	--	--	--	--	--
349	--	--	--	--	--	--	--	--
350	--	--	--	--	--	--	--	--
351	--	--	--	--	--	--	--	--
352	--	--	--	--	--	--	--	--
353	--	--	--	--	--	--	--	--
354	--	--	--	--	--	--	--	--
355	--	--	--	--	--	--	--	--
356	--	--	--	--	--	--	--	--
357	--	--	--	--	--	--	--	--
358	--	--	--	--	--	--	--	--
359	--	--	--	--	--	--	--	--
360	--	--	--	--	--	--	--	--
361	--	--	--	--	--	--	--	--
362	--	--	--	--	--	--	--	--
363	--	--	--	--	--	--	--	--
364	--	--	--	--	--	--	--	--

## Sheet: Tabelle2
Ergebnisse	LO [mm]	HPT [mm]	DHPT [mm]	UE [mm]	JO [mm]	JP [mm]	PW [mm]	LP [mm]
S01 pp
1	19.2789	29.9239	60.2756	23.834	82.7724	75.9697	8.02636	76.6621
2	19.7281	29.0282	60.2047	23.834	82.7724	75.9697	7.30039	76.6621
3	20.1773	29.1817	57.6797	23.7048	82.9931	75.9697	6.0286	76.6621
4	20.3271	28.734	57.642	23.0333	82.9931	75.9697	4.75827	76.6621
5	19.6533	28.2864	57.6044	21.9142	82.9931	75.9697	4.32201	76.6621
6	19.2041	27.5961	57.7717	21.9142	82.9931	75.9697	3.08726	69.6344
7	19.4287	26.9058	57.939	21.9142	82.9931	75.9697	2.03397	70.56
8	20.1773	25.9729	58.3113	21.9142	82.9931	75.9697	2.07017	70.1785
9	20.0277	25.9352	58.7589	22.3054	82.9931	75.9697	2.14268	70.1785
10	20.3271	25.9352	58.7589	22.3054	82.9931	75.9697	1.70681	70.1785
11	20.3271	25.636	59.6354	22.3054	82.9931	75.9697	2.07017	70.1785
12	20.1025	25.5795	60.3068	22.025	82.9931	75.9697	2.07017	70.1785
13	20.2524	25.5795	60.3068	22.025	82.9931	75.9697	2.07017	70.1785
14	19.9527	25.0754	60.9406	22.025	82.9931	75.9697	1.88882	70.1785
15	19.5035	25.0942	60.7168	21.8012	82.9931	75.9697	1.78011	70.1785
16	19.7281	25.1131	60.493	21.8012	82.9931	75.9697	1.41676	70.1785
17	20.0277	25.5607	60.5306	21.8012	82.9931	75.9697	1.2714	69.5247
18	19.8779	25.5984	60.083	21.8012	82.9931	75.9697	1.2714	69.5247
19	19.7281	25.1507	60.0453	21.8012	82.9931	75.9697	1.3076	68.8709
20	20.6266	25.2449	58.9262	21.3913	82.9931	75.9697	1.19889	68.8709
21	20.0277	25.3746	60.0642	21.6151	82.9931	75.9697	1.19889	68.1084
22	19.8779	25.3746	60.0642	21.6151	82.9931	75.9697	1.3076	68.7622
23	20.2524	25.3746	60.0642	21.6151	82.9931	75.9697	1.12598	68.7622
24	19.7281	25.3746	60.0642	21.6527	82.9931	75.9697	1.12598	68.7622
25	19.7281	25.3934	59.8403	21.6527	82.9931	75.9697	1.74346	68.7622
26	20.7016	25.1696	59.8215	21.6716	82.9931	75.9697	1.74346	68.7622
27	20.0277	25.0942	60.7168	21.8766	82.9931	75.9697	1.63391	68.7622
28	20.1773	25.0942	60.7168	21.8766	82.9931	75.9697	1.63391	69.0345
29	20.477	25.0942	60.7168	21.8766	82.9931	75.9697	1.38005	69.0345
30	20.4019	25.7468	60.9971	21.8766	82.9931	75.9697	1.5252	69.0345
31	20.4019	25.5607	60.5306	22.025	82.9931	75.9697	1.67101	68.5986
32	20.4019	25.2992	60.9594	21.1863	82.9931	75.9697	1.67101	68.5986
33	20.4019	25.5419	60.7544	20.9625	82.9931	75.9697	1.67101	68.5986
34	20.1773	25.5419	60.7544	21.1863	82.9931	75.9697	1.67101	67.9997
35	19.8779	25.0942	60.7168	21.1863	82.9931	75.9697	1.70721	67.9997
36	20.3271	25.5419	60.7544	20.5148	82.9931	75.9937	1.70689	67.9858
37	19.8779	25.6172	59.8592	21.3724	82.9931	76.1139	1.48663	67.9158
38	19.8779	25.1696	59.8215	20.2722	82.9931	76.1139	1.63187	67.9158
39	20.5518	24.9646	59.5788	20.291	82.9931	76.1139	1.6686	67.9158
40	19.6533	24.3663	61.3317	20.0672	82.9931	76.1139	1.59519	67.9158
41	20.1025	25.0942	60.7168	19.6195	82.9931	76.1139	1.59519	67.9158
42	20.7764	25.1884	59.5977	20.1049	82.9931	76.1139	1.63187	67.7531
43	19.4287	24.2366	60.1938	20.5525	82.9931	76.1139	1.48663	67.7531
44	20.1025	24.8892	60.4741	19.6761	82.9931	76.1139	0.687442	67.7531
45	20.1025	24.8892	60.4741	20.086	82.9931	76.1139	0.977706	67.7531
46	19.8779	25.0942	60.7168	20.086	82.9931	76.1139	1.15968	67.7531
47	19.8779	25.0754	60.9406	20.086	82.9931	76.1139	1.15968	67.7531
48	19.8779	24.6466	60.6791	20.7575	82.9931	76.1139	1.48663	67.7531
49	20.1773	25.2992	60.9594	19.4146	82.9931	76.1139	1.48663	67.7531
50	19.9527	25.2992	60.9594	20.3098	82.9931	76.1139	1.48663	67.7531
51	19.9527	24.3663	61.3317	20.3098	82.9931	76.1139	1.48663	67.7531
52	19.9527	24.3851	61.1079	20.5337	82.9931	76.1139	1.26983	67.7531
53	19.9527	24.3851	61.1079	21.0001	82.9931	76.1139	1.45154	67.7531
54	19.9527	24.6089	61.1267	20.1049	82.9931	76.1139	1.45154	67.7531
55	20.6266	25.0942	60.7168	21.1863	82.9931	76.1139	1.45154	67.7531
56	20.4019	24.8516	60.9218	20.7575	82.9931	76.1139	1.01603	67.7531
57	20.6266	24.8892	60.4741	20.0672	82.9931	76.1139	1.01603	67.7531
58	20.8512	24.4793	59.9888	20.0672	82.9931	76.1139	1.34325	67.7531
59	20.2524	24.5712	61.5744	20.701	82.9931	76.1139	1.34325	67.7531
60	20.0277	25.4665	61.6497	20.701	82.9931	76.1139	1.34325	67.7531
61	20.1773	24.9646	59.5788	20.701	82.9931	76.1139	1.34325	67.7531
62	20.0277	24.7031	60.0076	20.4583	83.8705	75.288	1.08657	68.4614
63	20.7764	25.5101	60.552	20.4354	83.7826	75.288	1.08657	67.4798
64	20.477	25.0435	60.7377	21.3306	83.7826	75.288	1.08657	68.5725
65	19.8779	25.1627	60.3608	20.3939	83.606	75.288	1.08657	68.4614
66	19.5785	25.1627	60.3608	20.3939	83.606	75.288	1.16062	68.4614
67	19.5785	24.8853	61.0147	20.3939	83.606	75.288	1.26873	68.4614
68	19.5785	25.1449	60.5847	19.0862	83.606	75.288	1.26873	67.8595
69	20.0277	24.4732	60.5313	19.104	83.606	75.288	0.833468	67.8595
70	19.8031	24.4732	60.5313	19.104	83.606	75.288	1.08651	66.9889
71	20.0277	24.7149	60.3252	19.104	83.606	75.6738	1.04306	66.7631
72	19.8031	24.7149	60.3252	19.104	83.606	75.6738	1.14956	66.7631
73	19.8031	24.7149	60.3252	19.104	83.606	75.6738	2.05642	66.6482
74	19.5035	24.7149	60.3252	19.104	83.606	75.6738	2.05642	66.6482
75	20.3271	23.8371	60.03	19.104	83.606	75.6738	1.58383	66.6482
76	20.3271	24.7327	60.1013	19.104	83.606	75.6738	1.80525	66.6482
77	20.3271	24.061	60.0478	19.104	83.606	75.6738	1.80525	66.6482
78	20.3271	24.061	60.0478	19.5696	83.606	75.6738	1.80525	66.6482
79	20.3271	24.061	60.0478	19.3279	83.606	75.6738	1.83494	66.6482
80	20.3271	24.061	60.0478	20.0174	83.606	75.6738	2.23094	65.7796
81	19.8779	24.061	60.0478	20.0174	83.606	75.6738	2.62694	66.3736
82	19.8779	24.061	60.0478	20.4831	83.606	75.6738	2.77177	66.3736
83	19.8779	23.6132	60.0122	19.5874	83.606	75.6738	2.77177	66.431
84	19.8779	23.6132	60.0122	19.5874	83.606	75.6738	2.22258	66.431
85	19.8779	23.6132	60.0122	20.2592	83.606	75.6738	2.22258	66.431
86	20.0277	23.6132	60.0122	18.8801	82.9931	76.4274	2.22258	66.7504
87	20.0277	23.8728	59.5822	20.6357	83.606	75.6738	2.22258	66.7504
88	20.0277	23.8728	59.5822	20.6357	83.606	75.7245	2.59573	66.719
89	20.0277	24.3206	59.6179	21.2539	83.606	75.6082	2.59921	66.7907
90	20.0277	23.4428	59.3227	21.0656	83.606	75.6082	2.09604	66.7907
91	20.0277	23.6667	59.3405	21.0656	83.606	75.6082	2.09604	66.7907
92	20.0277	24.1145	59.3761	21.0656	83.606	75.6082	2.09604	66.7907
93	20.0277	23.3358	60.6661	20.6891	83.606	75.6082	2.09604	66.5735
94	20.477	23.3358	60.6661	19.7935	83.5622	75.8255	2.09604	66.5735
95	19.5785	23.3358	60.6661	20.6713	83.7826	75.8826	2.09604	66.5735
96	19.5785	22.6387	59.8571	19.6543	83.9601	75.8826	2.09604	66.5735
97	19.8031	22.7529	58.5142	19.6543	83.9601	76.0763	2.09221	66.338
98	19.8031	23.1054	59.6713	20.3257	83.9601	76.0763	2.09221	66.338
99	19.8031	22.7153	61.1174	19.5366	84.2234	76.0763	1.90874	66.338
100	19.8031	22.9357	58.6565	19.5366	84.2234	76.0763	1.90874	66.338
101	19.8031	23.2629	60.0389	20.2077	84.2234	76.0763	1.90874	66.338
102	19.8031	23.323	59.3677	20.4314	84.2234	76.0763	1.90874	66.1791
103	19.5785	23.3631	58.9203	20.6151	84.2234	76.0763	1.90874	66.1791
104	20.0277	22.6519	59.3076	20.4314	84.2234	76.0763	1.90874	66.1791
105	19.5785	23.5467	59.3878	20.4314	84.2234	76.0763	1.51356	66.1791
106	19.8031	22.8155	59.9988	20.4314	84.2234	76.0763	1.51356	66.6285
107	19.8031	22.8155	59.9988	20.004	84.2234	76.0763	1.98619	66.6285
108	19.3539	23.2429	60.2626	20.6552	84.2234	76.0763	1.98619	66.6285
109	19.3539	22.6118	59.755	20.4515	84.2234	76.0763	1.98619	66.6285
110	20.0277	22.5484	57.9453	20.4515	84.2234	76.0763	1.98619	66.6285
111	19.5785	23.0392	60.0188	21.1226	84.2234	76.0763	1.98619	65.5863
112	19.5785	23.0392	60.0188	20.4515	84.2234	76.0763	1.98619	65.5863
113	19.5785	23.2229	60.4863	20.4515	84.2234	76.0763	1.98619	65.5863
114	19.3539	23.8539	60.9938	20.4515	84.2234	76.0763	2.70934	65.7025
115	19.3539	23.9942	59.4278	20.4515	84.2234	76.0763	2.70934	65.7025
116	19.3539	23.6068	58.7166	20.4515	84.2234	76.0763	2.70934	65.9349
117	19.3539	23.4432	58.0254	20.4515	84.2234	76.0763	2.2754	65.9349
118	18.6801	23.1356	58.364	20.0995	84.2234	76.0763	2.2754	65.9349
119	19.2041	23.1144	58.5876	19.6312	84.2234	76.0763	2.78678	65.9349
120	18.7549	21.7516	58.6844	19.184	84.2234	76.0763	2.97025	65.9349
121	18.1558	21.7093	59.1316	18.9392	84.2234	76.0763	2.97025	65.9349
122	18.1558	21.0596	58.8446	18.6733	84.2234	76.0763	2.93149	65.9349
123	17.7066	20.6124	58.8023	18.6733	84.2234	76.0763	2.93149	65.9349
124	17.0328	21.123	58.1738	18.8758	84.2234	76.0763	2.93149	65.9349
125	17.4072	20.4522	58.1103	18.4286	83.9177	76.6423	2.77124	65.8214
126	16.7334	21.2287	57.0557	19.1628	82.6895	77.1799	2.54141	65.7068
127	16.0596	21.2287	57.0557	19.8125	81.685	77.7654	2.49428	65.5303
128	15.6104	20.5579	56.9923	19.1417	81.685	77.7654	3.21502	65.5303
129	15.6104	20.5579	56.9923	19.3653	81.685	77.7654	3.52912	65.5303
130	15.3857	20.6905	55.7608	19.9724	81.4245	77.7654	3.52912	65.5303
131	15.3857	21.0171	57.1433	19.9724	81.4245	77.7654	3.52912	65.5303
132	15.3857	20.5697	57.103	19.9724	81.4245	77.7654	4.70433	65.5303
133	15.835	20.082	57.5101	19.7487	81.4245	77.7654	4.74493	65.0979
134	15.835	20.3057	57.5303	19.648	81.4245	77.7654	4.47149	65.0979
135	15.835	20.7733	57.3468	18.9769	81.4245	77.7654	4.47149	65.0979
136	15.835	20.61	56.6556	19.648	81.4245	77.7654	3.99847	66.0846
137	16.0596	20.6502	56.2082	20.3191	81.4245	77.7654	4.03913	63.9561
138	16.0596	20.2028	56.1679	20.3191	81.4245	78.1475	4.01741	63.6976
139	16.0596	20.0194	55.7004	20.5428	81.4245	78.1475	4.28042	63.8501
140	16.0596	20.3639	54.3783	21.214	81.4245	78.1475	4.50826	63.8501
141	16.0596	19.7957	55.6802	20.5831	81.4245	78.1724	5.08872	63.8327
142	15.835	19.1648	55.1724	19.2006	81.4245	78.1724	5.83186	63.6172
143	15.835	20.2834	55.2731	20.299	81.4245	78.1724	6.14407	64.9104
144	15.835	19.8359	55.2328	19.8516	81.4245	78.1724	5.81461	64.9104
145	15.835	19.1192	56.6618	18.124	81.4245	78.1724	6.4217	65.0108
146	15.835	19.566	56.7087	18.124	81.4245	78.1724	6.33733	65.0108
147	15.835	19.566	56.7087	18.1006	81.4245	78.1724	6.78574	65.0108
148	15.1611	20.694	54.5687	17.4304	81.4245	78.1724	8.12112	65.0108
149	13.5889	20.8236	55.4857	16.7368	81.4245	78.1724	7.07327	65.0108
150	11.792	21.0704	55.2858	16.5135	79.8767	77.7302	8.30696	65.0108
151	11.268	21.9874	55.1562	15.6199	79.1346	77.9717	8.86441	65.0108
152	9.92032	21.0939	55.0624	15.8199	77.4704	78.176	8.99078	65.0108
153	9.92032	21.964	55.3796	15.8199	77.3961	78.6071	9.11715	65.0108
154	9.77051	21.9874	55.1562	14.7733	77.3961	78.7586	9.23636	64.4642
155	8.79728	22.4576	54.9797	14.9967	76.2515	78.9896	9.36912	64.1897
156	9.24649	22.3046	54.2861	15.7841	76.2515	78.9896	9.22598	64.1897
157	9.4711	21.2938	55.3092	15.7841	76.2515	78.9896	9.78554	64.1897
158	9.24649	21.7406	55.3561	15.7841	76.2515	78.9896	10.1497	64.1897
159	9.32129	21.4346	53.9689	15.9371	75.772	79.0716	10.1497	64.1897
160	9.4711	21.5049	53.2988	16.1605	75.772	79.0716	10.7662	64.1897
161	9.4711	21.5049	53.2988	16.2309	75.772	79.0716	10.9091	64.1897
162	9.77051	21.5284	53.0754	16.2309	75.772	79.0716	11.3383	63.265
163	9.77051	22.2454	52.699	15.3608	75.772	79.0716	11.8896	63.265
164	9.77051	21.6457	51.9585	15.1374	75.772	79.0716	11.8896	63.0504
165	9.32129	21.869	51.982	16.1605	75.772	79.0716	11.757	63.1987
166	9.32129	21.869	51.982	15.7138	75.772	79.0716	11.2394	63.1987
167	10.2197	21.4457	51.7117	15.7138	75.772	79.0716	10.8209	63.1987
168	9.99512	21.4457	51.7117	16.0075	75.772	79.0716	10.8209	63.1987
169	10.6689	22.2331	50.6651	16.6777	75.772	79.0716	10.8209	63.1987
170	10.8188	22.5034	50.2418	15.3374	75.772	79.0716	11.2501	63.1987
171	11.0434	22.5157	52.2757	15.3374	75.772	79.0716	11.5804	63.1987
172	11.3428	22.4688	52.7225	16.0075	75.772	79.0716	11.3802	62.9998
173	13.0649	22.3515	53.8394	15.3374	76.7313	78.9076	10.73	62.9998
174	14.5621	22.5749	53.8628	15.3966	80.3188	78.3999	10.9068	62.274
175	17.1078	23.1043	55.2735	14.7499	83.1216	77.1979	9.94946	62.5706
176	19.8031	24.41	57.8949	14.1266	85.418	76.2924	9.55417	62.5706
177	20.4019	23.7868	57.3777	14.197	85.418	76.2924	9.03658	62.5706
178	20.9262	24.3273	56.5311	14.2439	86.2971	76.5576	9.28895	62.5706
179	20.9262	24.0336	57.1778	14.761	86.2971	76.5576	9.00268	62.5706
180	20.9262	24.0336	57.1778	13.4208	86.2971	76.5576	9.74125	62.5706
181	20.9262	24.0336	57.1778	14.3143	86.2971	76.5576	9.16891	62.356
182	20.7016	24.0336	57.1778	15.8779	86.2971	76.5576	8.92707	62.356
183	19.6533	23.9432	57.2157	14.2033	86.2971	76.5576	8.69555	62.356
184	18.6801	23.2969	56.921	14.2033	86.2971	76.5576	9.26789	62.356
185	18.9795	23.9193	57.4391	14.2033	85.0158	77.0845	9.69709	62.356
186	18.9795	23.2493	57.3677	14.2033	85.0158	77.0845	9.26789	62.356
187	19.7281	23.2493	57.3677	14.6262	85.0158	77.0845	9.19235	62.356
188	19.2041	23.5679	56.4981	14.6262	85.0158	77.0845	8.71893	62.356
189	19.0543	23.5679	56.4981	15.201	84.531	77.1665	8.70839	62.2897
190	19.2789	23.3207	56.6976	14.9777	84.531	77.1665	9.27042	62.2897
191	20.3271	23.3207	56.6976	14.9777	84.531	77.1665	9.37965	62.2077
192	19.8031	23.2731	57.1443	14.7543	84.531	77.1665	9.57748	62.2077
193	19.7281	23.2731	57.1443	14.0843	84.531	77.1665	10.238	62.2077
194	19.7281	23.0736	56.8972	14.7305	84.531	77.1665	9.30173	61.7785
195	19.8031	23.5441	56.7214	15.6239	84.531	77.1665	9.08053	61.7785
196	19.2041	23.5441	56.7214	14.2838	84.8405	76.8036	9.22366	61.9931
197	19.2041	23.7198	57.1919	14.9538	84.8405	76.8036	8.91682	62.9178
198	19.6533	23.8241	58.3325	15.6239	84.8405	76.8036	8.33395	63.1324
199	19.7281	24.0146	56.5457	14.9538	84.8405	76.8036	9.21566	63.1324
200	19.5035	23.7674	56.7452	15.4005	84.8405	76.8036	9.08305	63.1324
201	19.3539	23.7674	56.7452	15.1534	84.8405	76.8036	8.75283	63.9088
202	19.5035	23.7674	56.7452	15.3529	84.8405	76.8036	9.0389	62.9841
203	19.5035	23.7674	56.7452	15.3529	84.8405	76.8036	8.99467	62.9841
204	19.5035	23.8665	57.0588	13.9598	84.8405	76.8036	8.58632	62.9178
205	19.1293	23.554	59.736	15.0492	84.7956	77.0182	8.99467	62.5043
206	19.4287	24.4984	59.394	15.0492	84.7956	77.0182	10.3707	62.5043
207	19.5785	24.4984	59.394	14.4207	84.7956	77.0182	10.0404	62.5043
208	19.8779	24.2753	59.3679	15.3244	84.7956	77.0182	9.28067	61.8605
209	19.8779	25.153	57.6613	14.8261	84.7956	77.0182	9.57748	61.8605
210	19.2041	24.9967	58.9999	15.4954	84.7956	77.0182	9.63202	61.8605
211	19.1293	24.9967	58.9999	16.1647	84.7956	77.0182	9.46557	61.8605
212	19.1293	25.2459	58.8028	14.0379	84.7956	77.0182	9.42156	61.8605
213	18.4555	24.0783	59.1188	15.1274	84.7956	77.0182	9.796	61.8605
214	18.4555	25.1677	59.4721	14.9043	84.7956	77.0182	8.75052	61.8605
215	18.7549	25.1156	59.9183	15.0492	84.7956	77.0182	9.16919	61.8605
216	19.1293	25.0114	60.8107	14.9971	84.7956	77.0182	7.91528	61.8605
217	18.7549	25.4837	60.6397	14.9971	84.7956	77.0182	8.4097	61.8605
218	18.4555	24.8404	60.3384	14.9711	84.7956	77.0182	9.26789	61.9268
219	18.6801	25.3127	60.1674	14.9711	84.7956	77.0182	9.26789	61.9268
220	18.6801	24.7997	58.7507	14.9043	84.7956	77.0182	8.07927	61.9268
221	18.6051	24.1972	60.0372	16.2168	84.7956	77.0182	8.06874	62.0751
222	18.3057	24.2753	59.3679	14.1161	84.7956	77.0182	8.36533	62.0751
223	18.0811	24.2753	59.3679	15.1795	84.7956	77.0182	8.7063	62.0751
224	18.4555	24.1972	60.0372	15.4025	84.7956	77.0182	7.89205	62.0751
225	18.9047	23.9073	58.6466	14.7593	84.7956	77.0182	8.15481	62.0751
226	17.7817	23.9073	58.6466	15.2836	84.7956	77.0182	8.22234	62.0751
227	17.7817	24.7736	58.9738	15.4546	84.7956	77.0182	8.15481	62.0751
228	18.0811	24.7736	58.9738	14.6291	84.4011	77.8103	8.65161	62.0751
229	18.0811	25.0749	58.3306	14.7072	84.4011	77.8103	8.77362	62.0751
230	18.5303	25.298	58.3566	14.9824	84.4011	77.8103	8.11289	61.9931
231	18.0811	24.435	61.8741	16.0718	84.4011	77.8103	8.37811	61.8605
232	18.5303	24.5913	60.5355	15.4025	85.6325	77.498	8.59685	61.8605
233	18.5303	24.6524	60.2981	14.9979	84.9715	77.2991	8.27688	61.8605
234	18.0811	24.6524	60.2981	15.6672	84.9715	77.2991	8.55494	61.8605
235	18.0811	25.1088	58.316	14.8266	84.9715	77.2991	8.33416	61.283
236	18.5303	24.2423	57.9892	15.6931	84.9715	77.2991	8.90629	61.283
237	18.8297	24.1386	58.8817	15.6672	84.9715	77.2991	8.62001	61.283
238	17.9312	24.1386	58.8817	15.5219	84.9715	77.2991	9.52279	61.283
239	17.6318	24.1386	58.8817	15.6931	84.9715	77.2991	8.80731	61.0684
240	17.9312	24.8079	58.9594	15.2469	84.9715	77.2991	9.01573	61.0684
241	18.6801	24.5071	59.6028	15.0756	84.9715	77.2991	9.85054	61.0684
242	18.0063	24.2164	58.2123	15.0756	84.9715	77.2991	8.73971	61.0684
243	18.3805	24.2164	58.2123	15.0756	84.9715	77.2991	8.83638	61.0684
244	18.3805	24.5589	59.1566	15.0756	84.9715	77.2991	9.10159	61.0684
245	18.4555	24.6626	58.2642	15.5219	84.9715	77.2991	8.99236	61.0684
246	18.3805	25.1449	56.059	17.3586	84.9715	77.2991	8.96898	61.0684
247	17.2574	24.8806	55.0405	20.4473	84.531	77.2991	8.89344	61.0684
248	15.9098	24.7621	56.1573	21.5641	82.428	78.4855	8.67239	61.0684
249	15.6851	24.7109	54.9601	21.9759	81.1645	78.9304	9.60892	63.3977
250	14.3375	23.959	54.1451	25.1188	79.4638	79.4572	8.60738	64.8179
251	13.8135	23.3619	54.1559	25.54	79.3173	79.4572	8.60738	65.9572
252	--	--	--	--	--	--	--	--
253	--	--	--	--	--	--	--	--
254	--	--	--	--	--	--	--	--
255	--	--	--	--	--	--	--	--
256	--	--	--	--	--	--	--	--
257	--	--	--	--	--	--	--	--
258	--	--	--	--	--	--	--	--
259	--	--	--	--	--	--	--	--
260	--	--	--	--	--	--	--	--
261	--	--	--	--	--	--	--	--
262	--	--	--	--	--	--	--	--
263	--	--	--	--	--	--	--	--
264	--	--	--	--	--	--	--	--
265	--	--	--	--	--	--	--	--
266	--	--	--	--	--	--	--	--
267	--	--	--	--	--	--	--	--
268	--	--	--	--	--	--	--	--
269	--	--	--	--	--	--	--	--
270	--	--	--	--	--	--	--	--
271	--	--	--	--	--	--	--	--
272	--	--	--	--	--	--	--	--
273	--	--	--	--	--	--	--	--
274	--	--	--	--	--	--	--	--
275	--	--	--	--	--	--	--	--
276	--	--	--	--	--	--	--	--
277	--	--	--	--	--	--	--	--
278	--	--	--	--	--	--	--	--
279	--	--	--	--	--	--	--	--
280	--	--	--	--	--	--	--	--
281	--	--	--	--	--	--	--	--
282	--	--	--	--	--	--	--	--
283	--	--	--	--	--	--	--	--
284	--	--	--	--	--	--	--	--
285	--	--	--	--	--	--	--	--
286	--	--	--	--	--	--	--	--
287	--	--	--	--	--	--	--	--
288	--	--	--	--	--	--	--	--
289	--	--	--	--	--	--	--	--
290	--	--	--	--	--	--	--	--
291	--	--	--	--	--	--	--	--
292	--	--	--	--	--	--	--	--
293	--	--	--	--	--	--	--	--
294	--	--	--	--	--	--	--	--
295	--	--	--	--	--	--	--	--
296	--	--	--	--	--	--	--	--
297	--	--	--	--	--	--	--	--
298	--	--	--	--	--	--	--	--
299	--	--	--	--	--	--	--	--
300	--	--	--	--	--	--	--	--
301	--	--	--	--	--	--	--	--
302	--	--	--	--	--	--	--	--
303	--	--	--	--	--	--	--	--
304	--	--	--	--	--	--	--	--
305	--	--	--	--	--	--	--	--
306	--	--	--	--	--	--	--	--
307	--	--	--	--	--	--	--	--
308	--	--	--	--	--	--	--	--
309	--	--	--	--	--	--	--	--
310	--	--	--	--	--	--	--	--
311	--	--	--	--	--	--	--	--
312	--	--	--	--	--	--	--	--
313	--	--	--	--	--	--	--	--
314	--	--	--	--	--	--	--	--
315	--	--	--	--	--	--	--	--
316	--	--	--	--	--	--	--	--
317	--	--	--	--	--	--	--	--
318	--	--	--	--	--	--	--	--
319	--	--	--	--	--	--	--	--
320	--	--	--	--	--	--	--	--
321	--	--	--	--	--	--	--	--
322	--	--	--	--	--	--	--	--
323	--	--	--	--	--	--	--	--
324	--	--	--	--	--	--	--	--
325	--	--	--	--	--	--	--	--
326	--	--	--	--	--	--	--	--
327	--	--	--	--	--	--	--	--
328	--	--	--	--	--	--	--	--
329	--	--	--	--	--	--	--	--
330	--	--	--	--	--	--	--	--
331	--	--	--	--	--	--	--	--
332	--	--	--	--	--	--	--	--
333	--	--	--	--	--	--	--	--
334	--	--	--	--	--	--	--	--
335	--	--	--	--	--	--	--	--
336	--	--	--	--	--	--	--	--
337	--	--	--	--	--	--	--	--
338	--	--	--	--	--	--	--	--
339	--	--	--	--	--	--	--	--
340	--	--	--	--	--	--	--	--
341	--	--	--	--	--	--	--	--
342	--	--	--	--	--	--	--	--
343	--	--	--	--	--	--	--	--
344	--	--	--	--	--	--	--	--
345	--	--	--	--	--	--	--	--
346	--	--	--	--	--	--	--	--
347	--	--	--	--	--	--	--	--
348	--	--	--	--	--	--	--	--
349	--	--	--	--	--	--	--	--
350	--	--	--	--	--	--	--	--
351	--	--	--	--	--	--	--	--
352	--	--	--	--	--	--	--	--
353	--	--	--	--	--	--	--	--
354	--	--	--	--	--	--	--	--
355	--	--	--	--	--	--	--	--
356	--	--	--	--	--	--	--	--
357	--	--	--	--	--	--	--	--
358	--	--	--	--	--	--	--	--
359	--	--	--	--	--	--	--	--
360	--	--	--	--	--	--	--	--
361	--	--	--	--	--	--	--	--
362	--	--	--	--	--	--	--	--
363	--	--	--	--	--	--	--	--
364	--	--	--	--	--	--	--	--
365	--	--	--	--	--	--	--	--
366	--	--	--	--	--	--	--	--
367	--	--	--	--	--	--	--	--
368	--	--	--	--	--	--	--	--
369	--	--	--	--	--	--	--	--
370	--	--	--	--	--	--	--	--
371	--	--	--	--	--	--	--	--
372	--	--	--	--	--	--	--	--
373	--	--	--	--	--	--	--	--
374	--	--	--	--	--	--	--	--
375	--	--	--	--	--	--	--	--
376	--	--	--	--	--	--	--	--
377	--	--	--	--	--	--	--	--
378	--	--	--	--	--	--	--	--
379	--	--	--	--	--	--	--	--
380	--	--	--	--	--	--	--	--
381	--	--	--	--	--	--	--	--
382	--	--	--	--	--	--	--	--
383	--	--	--	--	--	--	--	--
384	--	--	--	--	--	--	--	--
385	--	--	--	--	--	--	--	--
386	--	--	--	--	--	--	--	--
387	--	--	--	--	--	--	--	--
388	--	--	--	--	--	--	--	--
389	--	--	--	--	--	--	--	--
390	--	--	--	--	--	--	--	--
391	--	--	--	--	--	--	--	--
392	--	--	--	--	--	--	--	--
393	--	--	--	--	--	--	--	--
394	--	--	--	--	--	--	--	--
395	--	--	--	--	--	--	--	--
396	--	--	--	--	--	--	--	--
397	--	--	--	--	--	--	--	--
398	--	--	--	--	--	--	--	--
399	--	--	--	--	--	--	--	--
400	--	--	--	--	--	--	--	--
401	--	--	--	--	--	--	--	--
402	--	--	--	--	--	--	--	--
403	--	--	--	--	--	--	--	--
404	--	--	--	--	--	--	--	--
405	--	--	--	--	--	--	--	--
406	--	--	--	--	--	--	--	--
407	--	--	--	--	--	--	--	--
408	--	--	--	--	--	--	--	--
409	--	--	--	--	--	--	--	--
410	--	--	--	--	--	--	--	--
411	--	--	--	--	--	--	--	--
412	--	--	--	--	--	--	--	--
413	--	--	--	--	--	--	--	--
414	--	--	--	--	--	--	--	--
415	--	--	--	--	--	--	--	--
416	--	--	--	--	--	--	--	--
417	--	--	--	--	--	--	--	--
418	--	--	--	--	--	--	--	--
419	--	--	--	--	--	--	--	--
420	--	--	--	--	--	--	--	--
421	--	--	--	--	--	--	--	--
422	--	--	--	--	--	--	--	--
423	--	--	--	--	--	--	--	--
424	--	--	--	--	--	--	--	--
425	--	--	--	--	--	--	--	--
426	--	--	--	--	--	--	--	--
427	--	--	--	--	--	--	--	--
428	--	--	--	--	--	--	--	--
429	--	--	--	--	--	--	--	--

## Sheet: Tabelle3
Ergebnisse	LO [mm]	HPT [mm]	DHPT [mm]	UE [mm]	JO [mm]	JP [mm]	PW [mm]	LP [mm]
S01 ff
1	26.4289	26.872	53.1449	25.2874	81.9824	72.6665	9.67261	82.3183
2	26.5789	26.872	53.1449	24.1675	81.9824	72.6665	7.92295	82.3183
3	25.9799	26.872	53.1449	23.0476	81.9824	72.6665	6.93631	82.0626
4	26.4291	26.872	53.1449	23.0476	81.9824	72.6665	5.74512	82.0626
5	26.4291	27.012	54.2816	22.6332	82.5161	72.3314	5.72643	82.0626
6	26.1297	26.683	54.9973	24.4782	82.3447	72.3314	4.83617	80.5969
7	26.4291	26.4465	55.2093	24.3923	82.3447	72.3314	4.00496	79.6427
8	26.5789	25.8383	58.1003	22.4106	82.3447	72.3314	3.19239	79.6939
9	26.1297	24.3053	57.3416	22.8715	82.3447	72.3314	2.82673	78.8331
10	27.1777	24.3053	57.3416	22.4475	82.6126	72.1639	2.0824	78.2793
11	27.1777	24.2684	58.0144	22.2232	82.6126	72.1639	3.00673	78.0747
12	26.2793	24.2562	58.2387	22.2232	82.6126	72.1639	2.64344	77.2651
13	26.4291	24.9167	58.4998	20.7269	82.8318	72.215	2.64344	76.6602
14	27.1777	23.5711	58.4261	20.7146	82.8809	71.9963	3.03706	76.6602
15	26.5787	23.657	56.8562	19.3322	82.8809	71.9963	3.03706	76.6602
16	26.7285	23.1716	57.5045	19.3567	82.8809	71.9963	2.35168	75.9017
17	27.0279	23.3591	58.1896	18.4964	82.8809	71.9963	2.35168	75.9017
18	26.8783	23.7953	58.4384	17.5994	82.8809	71.9963	2.35168	75.9017
19	27.0281	22.7476	57.0314	18.8836	82.8809	71.9963	2.35168	75.9017
20	27.7768	22.5758	60.1712	18.8836	82.9806	71.5589	2.11295	75.4132
21	27.0279	23.3468	58.4138	17.9988	82.8318	72.215	2.31756	74.9757
22	26.8783	22.7231	57.4799	18.4719	82.8318	72.215	2.31756	74.9246
23	26.8781	23.1839	57.2802	18.0111	82.8318	72.215	2.17168	74.9246
24	26.7285	23.1593	57.7287	17.9865	82.8318	72.215	2.3858	74.6547
25	26.7285	22.9351	57.7165	17.5625	82.8318	72.215	2.3858	74.6547
26	26.7285	22.9351	57.7165	17.962	82.8318	72.215	2.3858	74.6547
27	25.8301	22.6985	57.9285	17.7991	82.8318	72.215	2.3858	74.6547
28	26.7285	22.7844	56.3586	17.9865	82.8318	72.215	2.85728	75.2597
29	26.1295	23.3959	57.5167	18.4474	83.0511	72.2662	2.85728	75.2597
30	26.7285	23.1348	58.1773	18.4596	83.0511	72.2662	3.03706	75.2597
31	26.4291	23.3959	57.5167	18.4596	83.0511	72.2662	2.74552	75.3109
32	25.8301	22.9596	57.2679	19.793	83.0511	72.2662	2.8914	75.3109
33	26.2793	23.3468	58.4138	19.793	83.0511	72.2662	2.8914	74.9246
34	26.2793	23.3222	58.8624	19.5687	83.0511	72.2662	2.34223	74.757
35	25.8301	22.7231	57.4799	19.581	83.0511	72.2662	1.82735	74.6547
36	26.5787	23.3222	58.8624	19.581	83.0511	72.2662	1.35581	73.6124
37	26.2793	23.3222	58.8624	19.581	83.0511	72.2662	1.93888	73.5612
38	25.6803	23.3468	58.4138	19.581	83.0511	72.2662	1.93888	74.4872
39	25.6803	23.7953	58.4384	18.6839	83.0511	72.2662	1.93888	73.6776
40	25.6803	23.8076	58.2141	18.6839	83.0511	72.2662	1.8707	73.8311
41	25.6803	23.7953	58.4384	19.1693	83.0511	72.2662	1.90477	73.6124
42	25.6803	23.7953	58.4384	18.4474	83.0511	72.2662	1.90477	73.8311
43	25.6803	23.7953	58.4384	18.4474	83.0511	72.2662	1.93888	73.2261
44	25.0815	23.7831	58.6627	17.9988	83.0511	72.2662	1.82713	73.8822
45	25.5304	23.7831	58.6627	17.9988	83.0511	72.2662	1.82713	73.6635
46	26.1295	23.7462	59.3355	18.0111	83.0511	72.2662	1.82713	73.6635
47	25.3809	23.7462	59.3355	17.6116	83.0511	72.2662	1.82713	73.3425
48	24.9316	23.8076	58.2141	18.2967	83.0511	72.2662	1.68147	73.8311
49	25.6803	24.0481	58.7742	18.6193	83.0511	72.2662	1.68147	73.2402
50	25.6803	24.0481	58.7742	18.6193	83.0511	72.2662	1.68147	73.2402
51	25.6805	24.0481	58.7742	19.5166	83.1	72.0475	1.68147	73.2402
52	25.9799	24.1336	59.0514	19.7301	83.5384	72.0475	1.68147	72.8028
53	25.8301	24.1158	59.0587	18.7586	83.5384	72.0475	1.68147	72.6352
54	25.6805	24.1158	59.0587	19.6554	83.5384	72.2667	1.824	71.7484
55	24.7818	24.1158	59.0587	19.1665	83.5384	72.2667	1.824	73.5583
56	25.0812	24.1158	59.0587	18.7181	83.5384	72.4019	1.82191	73.2652
57	25.0815	24.1158	59.0587	19.6149	83.5384	72.4019	1.82191	72.7685
58	25.2313	24.1158	59.0587	19.6149	83.5384	72.4019	1.96754	73.5891
59	25.231	24.1158	59.0587	18.7181	83.5384	72.4019	2.2937	70.7508
60	25.231	24.1158	59.0587	18.7586	83.5384	72.4019	2.32889	71.8425
61	25.231	24.1158	59.0587	18.7451	83.5384	72.4019	2.03764	72.008
62	25.6803	24.1158	59.0587	19.8661	83.5384	72.4019	2.14337	72.008
63	25.3809	23.6944	58.5832	19.1935	83.5384	72.4019	2.14337	72.3919
64	25.3809	23.6944	58.5832	19.4177	83.5384	72.4019	2.14337	71.9553
65	25.9799	23.4973	58.1213	19.4177	83.5384	72.4019	1.49077	72.1736
66	26.2793	23.4162	59.4665	18.7451	83.5384	72.4019	1.92742	72.3319
67	25.8301	23.4297	59.2423	18.7451	83.5384	72.4019	1.92742	71.737
68	25.0815	23.2055	59.2288	18.9828	83.5384	72.4019	1.92742	72.6029
69	25.231	23.2055	59.2288	18.059	83.5384	72.4019	2.03786	71.3531
70	25.231	23.2055	59.2288	18.9558	83.5384	72.4019	2.07776	70.9692
71	25.231	23.2055	59.2288	19.4177	83.5384	72.4019	2.22338	70.9692
72	25.6803	23.2055	59.2288	18.7451	83.5384	72.4019	2.22338	70.8563
73	25.231	23.2055	59.2288	18.7451	83.5384	72.4019	2.25358	70.9692
74	24.9316	23.2055	59.2288	18.7451	83.5384	72.4019	2.25358	70.9692
75	25.8301	23.2055	59.2288	18.7451	83.5384	72.4019	2.46953	71.4058
76	25.0812	23.708	58.359	18.7451	83.5384	72.4019	2.39921	71.8952
77	24.3326	22.8788	57.1839	18.7451	83.5384	72.6185	2.25249	71.3423
78	24.9316	22.7841	58.7533	18.7451	83.5384	72.6185	1.81632	71.3423
79	25.3809	22.8112	58.3049	18.7451	83.5384	72.6185	2.10703	71.6679
80	24.632	23.4973	58.1213	18.2967	83.5384	72.6185	2.10703	71.6679
81	24.7818	23.4026	59.6907	18.2967	83.5384	72.6185	2.0354	72.104
82	25.231	22.3706	61.8787	18.2967	83.5384	72.6185	2.0354	71.6679
83	25.6803	23.1108	60.7982	18.2967	83.5384	72.6185	2.0354	71.4498
84	25.6803	22.9272	60.1121	18.3373	83.5384	72.6185	2.0354	71.4498
85	25.8301	23.1379	60.3498	18.3373	83.6374	72.1823	2.0354	70.9599
86	25.3809	22.9137	60.3363	18.3373	83.9066	72.0179	2.0354	70.9599
87	25.3809	22.2681	59.8473	18.7721	83.9066	72.0179	2.0354	70.7986
88	26.1297	22.4653	60.3092	18.7721	83.9066	72.0179	2.0354	70.7986
89	24.632	22.7976	58.5291	18.7451	83.9066	72.0179	2.4338	70.7986
90	24.9316	22.7165	59.8744	18.7451	83.9066	72.0179	2.4338	70.9061
91	25.6805	22.9678	59.4395	18.7451	83.9066	72.0179	2.4338	69.9263
92	24.9316	22.0845	59.1612	18.7316	83.9066	72.2343	3.05042	69.8083
93	25.231	22.0845	59.1612	18.7316	83.9066	72.2343	3.05042	70.1346
94	25.2313	22.2816	59.6231	18.7316	83.9066	72.2343	3.05042	70.1346
95	24.7821	22.071	59.3854	18.5615	83.0511	73.047	2.86606	69.3718
96	24.4824	22.7976	58.5291	18.5479	83.0511	73.047	2.86606	69.3718
97	24.7821	22.1521	58.0402	18.5479	83.1	72.9344	2.86408	69.2036
98	24.7821	21.609	59.5826	18.5344	83.4184	72.5549	3.08346	69.2036
99	24.3328	21.609	59.5826	18.5344	83.4184	72.5549	3.08346	69.2036
100	24.6322	21.609	59.5826	18.7586	83.4184	72.5549	3.08346	69.2036
101	24.632	21.609	59.5826	18.7721	83.4184	72.5549	3.08346	69.2036
102	24.1828	21.2012	58.8829	18.9828	83.4184	72.5549	3.08346	69.2036
103	24.0332	21.1877	59.1071	18.7721	83.4184	72.5549	3.51181	69.2541
104	24.9316	21.8873	58.6993	18.7721	83.4184	72.5549	3.51181	69.2541
105	24.4824	21.9279	58.0267	18.7721	83.4184	72.5549	4.49359	69.4769
106	24.0332	21.9008	58.4751	18.7721	83.4184	72.5549	4.49359	69.4769
107	24.3326	21.9143	58.2509	18.7721	83.4184	72.5549	3.69752	69.0417
108	24.3326	21.2688	57.7619	18.7721	83.4184	72.5549	4.17322	69.0417
109	24.3326	20.5612	54.569	18.7721	83.4184	72.5549	5.37074	69.4212
110	24.3326	20.8474	57.2865	18.9558	83.4184	72.6875	6.35101	68.9129
111	24.3326	20.9556	55.4928	18.2832	83.4184	73.0011	6.7905	68.7366
112	24.3326	20.7719	54.8067	17.8348	83.3685	73.2181	8.02526	68.5195
113	24.3326	20.5072	55.4658	17.8618	83.3685	73.2181	8.30506	68.5195
114	24.3326	20.5748	54.3448	17.4134	83.2704	73.6522	8.50806	68.5195
115	24.3326	20.337	54.5555	18.0319	83.2704	73.6522	8.12197	68.5195
116	24.3326	20.5207	55.2416	18.059	83.2704	73.6522	7.68787	67.8106
117	25.0815	20.5612	54.569	17.6106	83.2704	73.6522	8.26652	67.8106
118	24.3326	20.4666	56.1384	17.6106	83.2704	73.6522	8.88415	67.8106
119	24.3326	21.2068	55.058	17.6106	83.2704	73.6522	8.73938	67.8106
120	24.7818	21.2474	54.3853	17.8348	83.2704	73.6522	8.11244	67.8106
121	24.7818	20.7855	54.5825	17.8348	83.2704	73.6522	8.83608	67.8106
122	24.183	20.0723	55.2146	18.4939	83.2704	73.6522	9.09625	67.8106
123	24.3326	20.7584	55.0309	18.9558	83.2704	74.0619	8.66588	67.7883
124	24.3326	20.7584	55.0309	18.9558	83.2704	74.1631	8.80868	67.7278
125	23.8834	20.3311	54.1195	18.6752	83.2704	74.1631	8.80868	67.5115
126	24.4824	20.9905	55.1623	19.0302	83.2704	74.1631	8.0072	67.3553
127	24.7818	21.5142	53.8418	18.5441	83.2704	74.1631	8.70449	67.3553
128	23.8834	21.4766	54.5145	18.5817	83.2222	74.5801	8.92472	66.9251
129	24.0332	21.4516	54.9631	18.5817	83.2222	74.5801	9.0252	66.9862
130	24.3326	21.0656	53.8167	18.6068	82.4218	75.045	9.25354	67.6346
131	23.8834	21.2899	53.8292	18.6068	82.4218	75.045	9.93337	67.6346
132	23.8834	21.8386	52.0602	18.6068	82.4218	75.045	10.5506	67.6346
133	24.1828	22.1869	53.8793	18.5817	82.3756	75.2611	9.83289	67.6346
134	23.4342	22.1869	53.8793	18.5817	82.3756	75.2611	10.8413	66.9251
135	23.4342	22.237	52.9823	18.806	82.3756	75.2611	10.6972	66.9862
136	23.4342	22.237	52.9823	18.806	82.3756	75.2611	10.8413	66.9862
137	23.4342	22.4738	52.7706	18.806	82.3756	75.2611	10.6348	66.9862
138	24.7818	22.8973	53.2441	19.2545	83.2222	74.5801	9.64795	66.9862
139	25.5304	23.7192	54.6398	19.4787	83.8563	73.8379	8.9684	66.9862
140	25.6803	22.8222	54.5897	19.4787	84.1254	73.6829	8.80262	66.9862
141	25.5304	23.2707	54.6147	19.4913	84.446	73.8191	8.50174	66.7533
142	25.3809	23.2707	54.6147	19.5038	84.446	73.8191	7.61401	66.7533
143	25.8301	23.3822	56.6456	19.0553	84.7682	73.7526	6.99978	66.5738
144	25.5307	23.3447	57.3184	19.0553	84.8209	73.9324	7.95914	66.3311
145	24.9316	23.3447	57.3184	19.0553	84.8209	73.9629	8.01246	66.513
146	25.6805	23.4302	58.2528	18.8147	85.364	73.9629	7.92315	66.513
147	25.2313	23.4595	57.8046	18.8147	85.364	73.9629	7.69107	64.0342
148	24.9316	22.7094	55.5047	18.8147	85.364	73.9629	8.16452	64.0342
149	25.0812	23.4741	57.5804	18.8147	85.3105	74.1773	9.29905	63.9672
150	25.0812	23.5473	56.4598	18.5905	84.7682	74.472	9.94211	64.1816
151	25.0815	23.6645	54.6667	18.6052	84.7682	74.472	10.2637	64.1816
152	25.8301	24.2637	55.8313	18.6052	84.7682	74.472	9.64733	63.391
153	25.2313	23.1869	55.0857	18.1569	84.7682	74.472	10.4692	63.7662
154	25.3809	22.9482	55.2952	18.1716	84.9867	74.539	10.1922	63.7662
155	25.6805	23.8154	55.802	18.1716	85.3105	74.1773	10.2459	63.7662
156	25.3809	23.8447	55.3538	18.3664	85.2051	74.606	9.95991	63.7662
157	24.0332	23.8447	55.3538	18.3664	85.1021	75.228	9.95649	63.6403
158	24.4824	24.1127	54.696	18.3664	85.1021	75.228	11.0984	64.0685
159	24.4824	24.1274	54.4719	18.3664	85.1021	75.228	11.9932	64.4288
160	23.584	25.1557	52.5133	18.3664	85.1021	75.228	11.8051	64.4288
161	23.4344	23.3333	52.8444	18.5466	85.1021	75.228	10.9626	64.4288
162	24.0332	24.4878	55.8459	18.5466	85.0514	75.442	11.6761	64.4288
163	23.2844	24.1567	54.0236	18.5759	85.0514	75.442	12.1496	64.4288
164	23.1348	24.4833	52.4693	18.5613	84.9516	75.8702	13.0444	64.4288
165	22.985	25.2773	54.0968	18.5613	84.9516	75.8702	12.1879	64.4288
166	22.985	25.1118	53.1856	18.5759	84.9516	75.8702	11.8051	63.3583
167	22.8351	24.3808	54.0382	18.5759	85.3208	75.2959	10.7156	63.3583
168	23.4344	24.3707	57.639	18.5905	85.3208	75.2959	9.58049	63.1442
169	22.8351	24.6826	56.3088	18.381	85.372	75.0818	9.10706	63.1442
170	22.2363	23.4741	57.5804	18.381	85.8093	75.4119	9.10746	63.0172
171	23.584	24.044	59.1933	18.6052	85.9127	75.2087	8.38579	62.8682
172	23.4342	24.088	58.5209	18.6052	85.9127	75.4946	6.81742	62.6742
173	22.985	23.4448	58.0287	18.6052	85.9653	75.2816	6.8162	62.6742
174	22.5357	23.9224	57.6097	18.6052	85.9653	75.2816	6.20067	62.6742
175	22.985	23.8785	58.2821	19.7405	86.2901	74.927	6.10551	62.7466
176	22.8351	23.357	59.3735	19.0681	86.2901	74.927	6.48533	62.5336
177	22.8351	23.4302	58.2528	18.6052	86.3441	74.714	6.48511	62.3206
178	23.4342	23.8199	59.1786	18.8293	85.747	75.2103	5.68016	62.3909
179	23.1348	24.0982	58.0805	18.8063	86.3987	74.501	6.91251	62.7455
180	22.9852	23.4405	57.8123	19.4934	86.3441	74.7783	6.58293	62.6325
181	23.2846	23.4019	57.8279	19.2226	86.3441	74.7783	5.96617	62.6325
182	23.4344	24.104	57.4243	19.2226	86.2901	74.9911	7.14915	62.7021
183	22.3861	23.745	56.0498	19.2226	86.2901	74.9911	8.71307	62.7021
184	22.9852	24.1635	56.5278	19.0134	86.4019	75.4885	9.28059	62.2067
185	23.2846	24.2527	55.1831	19.0282	86.4019	75.4885	9.2302	62.348
186	21.7871	23.9839	55.8406	18.3559	86.4019	75.4885	9.46618	62.348
187	22.6855	24.2081	55.8554	18.3559	86.1836	75.2253	9.94594	62.5467
188	23.1348	24.7513	58.1329	18.6033	86.1312	75.6517	9.85112	62.5467
189	22.6855	24.8696	56.3399	18.618	86.1312	75.6517	9.99173	62.5467
190	22.3861	24.7046	55.4286	18.5885	86.1312	75.5554	9.51893	62.6099
191	22.536	24.4657	55.638	18.5885	85.8093	75.9119	10.0409	63.0366
192	22.0865	25.0027	54.3228	18.7978	85.8093	75.9119	10.9411	63.0366
193	22.536	24.9583	54.9952	19.2017	85.8093	75.9119	10.7068	63.0366
194	22.2363	24.7883	56.4897	19.0273	86.1312	75.5554	10.0442	63.1068
195	22.2363	24.7243	54.2333	19.0273	86.1312	75.5554	10.5177	62.6801
196	21.6373	24.6442	55.3535	18.6432	85.8607	75.6985	10.5162	62.6099
197	21.9369	25.7164	56.1057	19.0593	85.8607	75.6985	10.6585	62.3965
198	22.3861	24.8523	55.5936	19.3153	86.028	75.9821	10.0931	62.256
199	22.3861	24.3242	56.6818	19.3153	86.028	76.1098	8.80888	61.8872
200	22.8351	24.5962	56.0256	18.6432	86.028	76.1098	8.95125	61.5318
201	23.1348	24.5642	59.6263	19.7634	86.028	76.1098	8.28856	61.7444
202	21.9369	23.7321	58.6661	18.5152	86.8388	75.683	6.53599	61.745
203	22.536	23.7961	57.7699	18.9473	86.8388	75.683	6.34657	61.6027
204	22.2363	23.22	59.5302	18.9473	86.8388	75.683	7.38771	61.673
205	21.9369	23.6681	59.5623	18.9473	86.8388	75.683	7.95531	61.5313
206	22.0867	23.7801	57.994	18.9473	86.8388	75.683	7.90783	61.5313
207	21.9369	23.3	58.4101	18.9473	86.4019	75.5413	6.77201	61.5313
208	22.0865	23.188	56.8258	18.9473	86.4019	75.5413	7.15142	62.0284
209	21.3379	23.108	57.946	18.9473	86.4019	75.5413	8.4775	62.0284
210	22.5357	24.2282	58.026	18.9473	86.4019	75.5413	7.4828	62.9519
211	22.0865	23.492	55.7216	19.1073	86.4019	75.5413	6.06328	62.9519
212	21.6373	22.6439	58.138	19.5554	86.4019	75.5413	6.20544	62.9519
213	22.0865	23.476	59.0982	19.1073	86.4019	75.5413	7.1508	62.9519
214	22.3859	23.7801	57.994	19.3313	86.4019	75.5413	7.86118	62.2416
215	22.0865	24.2602	57.5779	19.3313	86.4019	75.5413	7.7186	61.4604
216	22.0865	23.8761	56.6498	19.3633	86.4019	75.5413	7.71902	61.1759
217	21.9369	24.0201	57.7859	19.3473	86.4019	75.5413	8.14529	62.0284
218	21.7871	24.0521	57.3379	19.3473	86.4019	75.5413	7.95531	61.8153
219	22.2363	24.0521	57.3379	19.3473	86.4019	75.5413	8.14495	61.8153
220	21.7871	24.0041	58.01	19.1073	86.4019	75.5413	7.00892	61.8153
221	21.3379	23.5058	57.1312	18.4346	86.4019	75.5413	7.71889	61.673
222	21.1881	22.5007	58.4013	19.4625	86.4019	75.5413	8.33451	61.673
223	21.7871	23.6383	58.2688	19.4625	86.4019	75.5413	8.52394	61.673
224	21.4877	24.0997	55.3768	18.8092	86.1312	75.6836	8.6661	62.6679
225	21.1883	23.9718	56.9439	18.8092	86.1312	75.7476	7.43318	61.7728
226	21.4877	24.0814	55.6007	19.0331	86.0793	75.9607	7.95413	62.27
227	21.6375	23.9352	57.3916	19.0331	86.0793	75.8644	8.61966	62.3338
228	21.0385	23.8622	58.2871	19.0331	85.9773	76.2908	8.19329	62.9016
229	21.0385	24.2688	56.0667	18.864	85.9773	76.2908	8.24122	62.6884
230	21.9369	24.5886	57.6703	18.864	85.7081	76.4332	7.81485	62.262
231	21.1881	24.7165	56.1032	18.9189	85.7081	76.4332	7.29337	61.1254
232	21.4877	24.3053	55.619	18.9189	85.7081	76.4332	7.62548	61.1254
233	21.3379	24.1774	57.186	18.9189	85.7081	76.4332	7.43564	61.1254
234	20.4395	24.2505	56.2906	18.9189	85.7081	76.4332	7.43619	61.7649
235	19.0918	23.5789	56.2357	18.9189	84.1962	76.8617	8.85598	62.1913
236	15.7975	24.2642	53.362	19.3666	79.1738	79.5686	10.8459	62.4055
237	11.0059	23.7479	45.8831	20.824	76.267	81.5622	13.5455	65.672
238	9.50839	21.491	45.9242	23.4921	72.38	82.7758	14.7754	68.2271
239	--	--	--	--	--	--	--	--
240	--	--	--	--	--	--	--	--
241	--	--	--	--	--	--	--	--
242	--	--	--	--	--	--	--	--
243	--	--	--	--	--	--	--	--
244	--	--	--	--	--	--	--	--
245	--	--	--	--	--	--	--	--
246	--	--	--	--	--	--	--	--
247	--	--	--	--	--	--	--	--
248	--	--	--	--	--	--	--	--
249	--	--	--	--	--	--	--	--
250	--	--	--	--	--	--	--	--
251	--	--	--	--	--	--	--	--
252	--	--	--	--	--	--	--	--
253	--	--	--	--	--	--	--	--
254	--	--	--	--	--	--	--	--
255	--	--	--	--	--	--	--	--
256	--	--	--	--	--	--	--	--
257	--	--	--	--	--	--	--	--
258	--	--	--	--	--	--	--	--
259	--	--	--	--	--	--	--	--
260	--	--	--	--	--	--	--	--
261	--	--	--	--	--	--	--	--
262	--	--	--	--	--	--	--	--
263	--	--	--	--	--	--	--	--
264	--	--	--	--	--	--	--	--
265	--	--	--	--	--	--	--	--
266	--	--	--	--	--	--	--	--
267	--	--	--	--	--	--	--	--
268	--	--	--	--	--	--	--	--
269	--	--	--	--	--	--	--	--
270	--	--	--	--	--	--	--	--
271	--	--	--	--	--	--	--	--
272	--	--	--	--	--	--	--	--
273	--	--	--	--	--	--	--	--
274	--	--	--	--	--	--	--	--
275	--	--	--	--	--	--	--	--
276	--	--	--	--	--	--	--	--
277	--	--	--	--	--	--	--	--
278	--	--	--	--	--	--	--	--
279	--	--	--	--	--	--	--	--
280	--	--	--	--	--	--	--	--
281	--	--	--	--	--	--	--	--
282	--	--	--	--	--	--	--	--
283	--	--	--	--	--	--	--	--
284	--	--	--	--	--	--	--	--
285	--	--	--	--	--	--	--	--
286	--	--	--	--	--	--	--	--
287	--	--	--	--	--	--	--	--
288	--	--	--	--	--	--	--	--
289	--	--	--	--	--	--	--	--
290	--	--	--	--	--	--	--	--
291	--	--	--	--	--	--	--	--
292	--	--	--	--	--	--	--	--
293	--	--	--	--	--	--	--	--
294	--	--	--	--	--	--	--	--
295	--	--	--	--	--	--	--	--
296	--	--	--	--	--	--	--	--
297	--	--	--	--	--	--	--	--
298	--	--	--	--	--	--	--	--
299	--	--	--	--	--	--	--	--
300	--	--	--	--	--	--	--	--
301	--	--	--	--	--	--	--	--
302	--	--	--	--	--	--	--	--
303	--	--	--	--	--	--	--	--
304	--	--	--	--	--	--	--	--
305	--	--	--	--	--	--	--	--
306	--	--	--	--	--	--	--	--
307	--	--	--	--	--	--	--	--
308	--	--	--	--	--	--	--	--
309	--	--	--	--	--	--	--	--
310	--	--	--	--	--	--	--	--
311	--	--	--	--	--	--	--	--
312	--	--	--	--	--	--	--	--
313	--	--	--	--	--	--	--	--
314	--	--	--	--	--	--	--	--
315	--	--	--	--	--	--	--	--
316	--	--	--	--	--	--	--	--
317	--	--	--	--	--	--	--	--
318	--	--	--	--	--	--	--	--
319	--	--	--	--	--	--	--	--
320	--	--	--	--	--	--	--	--
321	--	--	--	--	--	--	--	--
322	--	--	--	--	--	--	--	--
323	--	--	--	--	--	--	--	--
324	--	--	--	--	--	--	--	--
325	--	--	--	--	--	--	--	--
326	--	--	--	--	--	--	--	--
327	--	--	--	--	--	--	--	--
328	--	--	--	--	--	--	--	--
329	--	--	--	--	--	--	--	--
330	--	--	--	--	--	--	--	--
331	--	--	--	--	--	--	--	--
332	--	--	--	--	--	--	--	--
333	--	--	--	--	--	--	--	--
334	--	--	--	--	--	--	--	--
335	--	--	--	--	--	--	--	--
336	--	--	--	--	--	--	--	--
337	--	--	--	--	--	--	--	--
338	--	--	--	--	--	--	--	--
339	--	--	--	--	--	--	--	--
340	--	--	--	--	--	--	--	--
341	--	--	--	--	--	--	--	--
342	--	--	--	--	--	--	--	--
343	--	--	--	--	--	--	--	--
344	--	--	--	--	--	--	--	--
345	--	--	--	--	--	--	--	--
346	--	--	--	--	--	--	--	--
347	--	--	--	--	--	--	--	--
348	--	--	--	--	--	--	--	--
349	--	--	--	--	--	--	--	--
350	--	--	--	--	--	--	--	--
351	--	--	--	--	--	--	--	--
352	--	--	--	--	--	--	--	--
353	--	--	--	--	--	--	--	--
354	--	--	--	--	--	--	--	--
355	--	--	--	--	--	--	--	--
356	--	--	--	--	--	--	--	--
357	--	--	--	--	--	--	--	--
358	--	--	--	--	--	--	--	--
359	--	--	--	--	--	--	--	--
360	--	--	--	--	--	--	--	--
361	--	--	--	--	--	--	--	--
362	--	--	--	--	--	--	--	--
363	--	--	--	--	--	--	--	--
364	--	--	--	--	--	--	--	--
365	--	--	--	--	--	--	--	--
366	--	--	--	--	--	--	--	--
367	--	--	--	--	--	--	--	--
368	--	--	--	--	--	--	--	--
369	--	--	--	--	--	--	--	--
370	--	--	--	--	--	--	--	--
371	--	--	--	--	--	--	--	--
372	--	--	--	--	--	--	--	--
373	--	--	--	--	--	--	--	--
374	--	--	--	--	--	--	--	--
375	--	--	--	--	--	--	--	--
376	--	--	--	--	--	--	--	--
377	--	--	--	--	--	--	--	--
378	--	--	--	--	--	--	--	--
379	--	--	--	--	--	--	--	--
380	--	--	--	--	--	--	--	--
381	--	--	--	--	--	--	--	--
382	--	--	--	--	--	--	--	--
383	--	--	--	--	--	--	--	--
384	--	--	--	--	--	--	--	--
385	--	--	--	--	--	--	--	--
386	--	--	--	--	--	--	--	--
387	--	--	--	--	--	--	--	--
388	--	--	--	--	--	--	--	--
389	--	--	--	--	--	--	--	--
390	--	--	--	--	--	--	--	--

## Sheet: S02 mf
Ergebnisse	LO [mm]	HPT [mm]	DHPT [mm]	UE [mm]	JO [mm]	JP [mm]	PW [mm]	LP [mm]
S02 mf
1	14.1504	13.1163	43.7154	15.8315	69.3377	83.8909	6.29872	82.1385
2	13.776	12.5942	43.7838	15.2798	69.3377	83.8909	5.01108	82.1385
3	14.2252	13.0225	44.4148	15.2798	69.3377	83.8909	5.01108	81.8765
4	14.0006	13.5182	44.6926	13.9764	69.3377	83.8909	5.82825	81.7608
5	13.2144	13.0639	45.1548	13.6235	69.3377	83.8909	5.18028	81.4988
6	13.1021	13.7546	43.457	13.447	69.3377	83.8909	4.88734	81.4988
7	13.4018	13.5705	42.5068	12.3203	69.3377	84.2488	4.8887	81.6345
8	12.0541	13.3679	43.566	11.8658	69.3377	84.2488	5.32881	81.6345
9	11.0059	13.3417	44.6589	11.6479	69.1193	84.8749	5.19608	81.7047
10	12.2037	13.8073	44.9578	11.1402	69.8128	85.4389	5.46044	81.2347
11	11.8295	13.5302	39.9522	11.3163	69.8128	85.4389	6.37764	80.9695
12	12.391	13.4929	41.9615	11.3163	70.2202	84.8055	6.34799	80.5869
13	12.6904	12.7486	46.5783	11.1402	70.2202	84.8055	5.86845	80.4403
14	12.0541	13.249	45.7711	11.5123	70.2335	84.6294	6.08862	80
15	11.3428	12.9577	44.4337	11.5123	70.2335	84.6294	6.08862	80.2948
16	11.8668	12.9577	44.4337	11.5123	70.2335	84.6294	5.53929	80.2948
17	12.6156	12.6046	44.3656	11.8651	70.2335	84.6294	6.56679	80.2948
18	13.4018	11.8649	44.4059	11.6206	70.2335	84.6294	7.71316	80.2948
19	12.5033	11.8649	44.4059	12.1842	70.2335	84.6294	7.71316	78.7975
20	12.5033	11.6185	46.384	12.1207	70.5919	84.6294	7.60308	78.4742
21	12.6156	12.1575	46.326	12.2502	70.5919	84.6294	7.60308	78.4742
22	12.6529	12.491	42.7288	11.7208	70.5919	84.4968	6.806	78.2538
23	14.8242	12.491	42.7288	12.005	70.5919	84.4968	6.24912	78.2538
24	13.7012	12.9937	42.5786	12.8212	71.8736	84.3967	8.29712	78.2538
25	14.4873	12.9937	42.5786	12.9501	71.8736	84.3967	8.15034	77.9605
26	14.9365	12.4788	43.3983	12.2428	71.8736	84.3967	8.15034	77.8137
27	14.1504	12.5634	47.7315	13.0222	72.0527	84.3967	8.26037	77.3436
28	14.899	11.7048	45.3868	13.1991	72.0527	84.3967	7.23359	76.4634
29	14.5996	11.877	45.5768	12.9565	71.6945	84.3247	6.82348	76.4634
30	14.4125	11.877	45.5768	12.4925	71.6945	84.3247	6.93685	76.4634
31	14.0381	11.1255	44.6139	11.3564	71.8736	84.3385	6.73936	76.4498
32	13.9258	11.3558	42.462	11.1122	71.8736	84.3385	7.64958	76.4498
33	14.8617	11.3289	43.5549	11.8182	71.8736	84.3385	7.79635	76.0398
34	14.4873	11.1664	45.3539	10.9355	71.8736	84.3385	8.58983	74.983
35	14.4873	10.7923	42.5368	10.9355	71.5014	84.4424	7.57631	75.1862
36	14.2627	10.161	42.9647	10.9355	71.5014	84.4561	7.25222	75.1725
37	14.5621	10.2021	43.7047	11.5598	71.5014	84.4561	8.56573	75.1725
38	13.8883	10.7488	43.4042	12.0513	71.667	84.7352	7.94507	73.7251
39	14.1879	10.8302	43.9668	12.0513	71.667	84.7352	7.32832	74.469
40	14.375	10.3854	42.1603	11.5745	72.0254	84.8157	9.11302	75.0078
41	14.8242	10.3462	44.2517	11.4916	72.2046	84.8157	7.879	73.8046
42	14.8242	11.3383	44.8067	11.7017	72.2046	84.8157	7.879	73.7738
43	14.0381	10.8253	42.6963	12.2315	72.2046	85.0131	7.73915	73.578
44	13.2144	10.6368	45.4963	11.769	72.3838	85.0781	7.73351	73.5122
45	13.2144	11.0198	44.4722	11.769	72.2609	84.3376	7.84323	73.576
46	12.5406	11.3079	43.2337	12.3694	72.2609	84.4022	7.83751	73.5106
47	13.4766	10.6796	43.666	12.3694	72.2609	84.5936	8.68965	74.3081
48	14.3002	11.2099	43.764	12.1925	72.2609	84.6566	8.21278	72.3833
49	13.9633	11.5304	48.1167	12.4186	72.2609	84.7815	8.44163	72.9915
50	13.4766	11.5304	48.1167	12.0649	72.2609	85.1761	9.56726	73.4667
51	14.3002	11.3852	47.908	11.4211	72.6191	85.3972	8.83215	72.5564
52	15.3482	11.3852	47.908	11.9837	73.3816	85.1106	7.48896	72.7827
53	14.974	11.4951	46.2841	12.2243	73.3816	85.3512	9.04073	72.3666
54	14.7494	11.6083	46.6696	12.2243	73.5768	85.2543	9.79991	72.8194
55	14.7494	11.8666	47.2641	12.2561	73.5768	85.5577	10.6378	72.7812
56	14.8617	11.6387	47.1522	12.5017	73.7395	85.5577	9.84945	72.8633
57	14.6371	11.3961	47.4726	12.4689	73.7395	86.0257	8.20073	72.1264
58	14.6371	11.7497	47.5383	12.0499	73.7395	86.0257	8.93202	71.8378
59	14.0756	12.9122	45.1176	12.524	73.7395	86.1418	10.8332	72.005
60	14.0381	12.5274	45.2336	12.524	73.7395	86.1418	11.0497	72.3088
61	15.3482	12.65	44.5252	12.5853	73.7395	86.1002	10.9091	72.1102
62	15.2359	12.9666	45.8567	12.9632	73.7395	86.1002	9.79068	72.6227
63	14.8242	12.1662	46.2655	12.0539	73.7395	86.1637	10.6922	72.546
64	14.8242	11.7098	43.6328	11.9313	73.7395	86.1637	11.7824	71.9133
65	14.9365	12.1202	47.1736	11.5601	74.2765	86.1059	10.3028	71.4211
66	15.1986	12.2216	46.6442	11.8119	74.2765	86.2522	11.2135	71.5569
67	14.6371	11.3052	46.6516	11.6013	74.2765	86.4811	11.257	71.7585
68	14.8242	11.2302	46.0882	11.0719	74.4554	86.5276	11.257	71.7585
69	15.2734	10.9513	45.6515	11.3353	75.0247	86.4004	11.257	71.7585
70	15.9473	11.409	48.8591	11.8641	75.6307	85.8456	11.257	70.2163
71	14.7867	11.1275	46.6033	12.4633	76.167	85.985	9.41279	70.689
72	15.4605	12.0608	47.278	12.7079	76.3458	86.0315	10.0856	70.9499
73	15.6104	12.6572	47.0246	11.6481	76.3458	86.0315	10.5344	71.6058
74	15.6104	12.603	45.3683	11.2615	76.3458	86.0315	11.6483	72.6469
75	16.1719	13.1007	45.7286	11.7731	76.3458	86.0315	10.515	71.9623
76	16.1719	13.1685	45.3757	12.3297	76.5069	86.2515	11.9104	71.9623
77	16.6586	12.9242	45.6947	11.488	76.6857	86.298	11.9104	71.9623
78	17.6318	12.8632	46.9642	11.488	76.6857	86.4413	12.3058	71.8107
79	17.4072	13.0801	42.9793	11.488	76.6857	86.4413	12.5949	72.8614
80	18.6426	13.9563	46.9913	11.488	77.4549	86.1744	11.6449	71.7579
81	18.7549	14.1887	47.7562	11.7253	77.4549	86.1744	10.218	71.7579
82	18.9047	13.8205	46.775	12.3852	79.7154	85.706	10.8678	71.7182
83	20.8512	13.6762	46.5656	12.3204	81.0931	84.9996	10.7595	71.6389
84	21.1133	13.9972	46.8074	12.4177	81.294	84.8739	9.83527	70.7867
85	21.4502	14.9429	48.6256	13.0924	81.4722	84.9215	10.6547	70.8661
86	21.8994	14.5243	48.9142	12.3204	81.6505	85.0417	11.0346	72.1155
87	22.3111	14.6541	48.207	11.7902	81.9195	85.9229	11.9714	71.889
88	23.6588	15.0078	48.2719	11.7902	82.6978	85.7444	11.598	71.4709
89	23.6588	15.2024	47.2113	12.515	83.0992	85.4968	10.153	70.852
90	23.06	14.5925	46.5511	11.855	83.1691	84.9782	11.156	70.564
91	23.5092	14.2536	47.4025	11.855	83.6115	85.8169	11.0121	70.1123
92	22.9102	14.2693	47.9978	11.3103	83.8349	85.7924	10.4444	69.1079
93	22.9102	14.2693	47.9978	11.3103	83.8349	85.7924	9.50664	69.0596
94	22.9102	14.6926	47.7165	11.8742	83.8349	85.9415	8.93909	68.9355
95	21.7123	15.0451	47.7876	11.8742	83.8349	85.9415	9.29684	69.5567
96	22.648	15.5723	48.8106	11.6271	83.3003	85.7953	9.32375	71.5744
97	22.8726	15.4329	47.6824	11.8387	83.0992	85.9195	7.88239	70.1514
98	22.7603	15.4274	51.3483	11.8387	83.0992	86.1356	7.9264	69.9599
99	22.4609	15.4274	51.3483	11.8032	83.0992	86.1356	7.59728	69.9599
100	22.985	15.0082	48.8802	12.3319	83.0992	86.1356	6.01701	69.7941
101	23.0225	15.2868	51.1366	12.8958	84.5382	85.1026	6.01701	69.4891
102	22.0865	16.6251	51.773	12.6501	84.5382	85.1026	6.25105	69.799
103	23.0225	16.3467	49.5168	12.6501	84.5382	85.1769	7.42309	71.3012
104	23.7338	16.8027	50.8921	11.9808	84.5382	85.1259	7.92143	71.4448
105	23.8461	16.5214	50.4688	13.1445	85.327	84.8153	6.95301	70.4966
106	24.1455	16.0454	50.5514	11.7366	86.4733	84.5286	7.59744	70.1945
107	24.5947	16.5343	50.841	11.7366	86.4733	84.6783	7.30844	70.0022
108	24.707	16.6102	50.4895	12.4394	86.4733	84.6783	8.93356	70.1139
109	25.3061	15.6134	52.5632	12.3518	86.4733	84.8997	8.92682	68.4808
110	25.7553	16.8443	52.8239	12.8791	87.4401	83.7435	6.88722	68.9139
111	25.6055	16.2154	52.3234	12.8791	87.4401	83.7435	6.78015	68.9139
112	24.9316	16.9188	52.4724	12.4903	86.9087	83.6542	6.72906	69.1392
113	26.1295	16.6181	52.6623	12.2073	87.263	83.6542	6.73512	69.1392
114	25.9424	15.9668	52.7697	11.7493	87.6173	83.7507	6.54259	69.059
115	25.4932	17.0716	53.578	12.2745	87.6173	83.7507	5.54518	69.3899
116	24.8941	16.7079	52.7561	12.2745	87.6173	83.9466	6.05175	70.9203
117	24.7445	16.8695	52.0558	12.4498	87.3807	84.2348	6.00643	70.0253
118	25.0064	17.3357	52.4221	13.5343	87.3807	84.2348	5.50054	69.733
119	25.8676	16.7538	51.7371	13.5343	87.709	83.4328	5.40996	70.5305
120	25.5307	16.8261	53.0437	13.0482	87.709	83.4328	5.10196	69.3049
121	24.7818	17.7423	53.0673	13.4385	87.709	83.1768	4.41801	69.0442
122	24.4824	17.7423	53.0673	13.4385	88.5634	83.8718	3.98169	69.3247
123	24.6322	18.9219	54.5931	14.4031	88.594	84.0391	3.44363	70.6968
124	24.3326	18.2206	54.4347	14.2843	88.594	84.0391	2.73572	71.2235
125	25.4932	18.7804	56.0353	14.2843	88.594	84.0391	2.84192	70.7544
126	25.0439	19.2669	56.3294	15.5511	88.7524	83.4726	2.83273	71.6012
127	24.4824	19.3685	55.0624	14.8273	88.7524	83.4726	3.4472	71.6012
128	24.707	18.3355	55.415	14.3923	88.7524	83.4726	3.88134	71.6843
129	24.6695	18.3095	51.9775	15.2875	88.7524	83.6118	4.18536	70.3026
130	24.4824	18.9413	55.4021	15.8097	88.6804	85.0943	4.51398	69.4263
131	22.6855	19.2623	54.5341	19.2524	85.5048	86.8571	5.9648	70.0976
132	--	--	--	--	--	--	--	--
133	--	--	--	--	--	--	--	--
134	--	--	--	--	--	--	--	--
135	--	--	--	--	--	--	--	--
136	--	--	--	--	--	--	--	--
137	--	--	--	--	--	--	--	--
138	--	--	--	--	--	--	--	--
139	--	--	--	--	--	--	--	--
140	--	--	--	--	--	--	--	--
141	--	--	--	--	--	--	--	--
142	--	--	--	--	--	--	--	--
143	--	--	--	--	--	--	--	--
144	--	--	--	--	--	--	--	--
145	--	--	--	--	--	--	--	--
146	--	--	--	--	--	--	--	--
147	--	--	--	--	--	--	--	--
148	--	--	--	--	--	--	--	--
149	--	--	--	--	--	--	--	--
150	--	--	--	--	--	--	--	--
151	--	--	--	--	--	--	--	--
152	--	--	--	--	--	--	--	--
153	--	--	--	--	--	--	--	--
154	--	--	--	--	--	--	--	--
155	--	--	--	--	--	--	--	--
156	--	--	--	--	--	--	--	--
157	--	--	--	--	--	--	--	--
158	--	--	--	--	--	--	--	--
159	--	--	--	--	--	--	--	--
160	--	--	--	--	--	--	--	--
161	--	--	--	--	--	--	--	--
162	--	--	--	--	--	--	--	--
163	--	--	--	--	--	--	--	--
164	--	--	--	--	--	--	--	--
165	--	--	--	--	--	--	--	--
166	--	--	--	--	--	--	--	--
167	--	--	--	--	--	--	--	--
168	--	--	--	--	--	--	--	--
169	--	--	--	--	--	--	--	--
170	--	--	--	--	--	--	--	--
171	--	--	--	--	--	--	--	--
172	--	--	--	--	--	--	--	--
173	--	--	--	--	--	--	--	--
174	--	--	--	--	--	--	--	--
175	--	--	--	--	--	--	--	--
176	--	--	--	--	--	--	--	--
177	--	--	--	--	--	--	--	--
178	--	--	--	--	--	--	--	--
179	--	--	--	--	--	--	--	--
180	--	--	--	--	--	--	--	--
181	--	--	--	--	--	--	--	--
182	--	--	--	--	--	--	--	--
183	--	--	--	--	--	--	--	--
184	--	--	--	--	--	--	--	--
185	--	--	--	--	--	--	--	--
186	--	--	--	--	--	--	--	--
187	--	--	--	--	--	--	--	--
188	--	--	--	--	--	--	--	--
189	--	--	--	--	--	--	--	--
190	--	--	--	--	--	--	--	--
191	--	--	--	--	--	--	--	--
192	--	--	--	--	--	--	--	--
193	--	--	--	--	--	--	--	--
194	--	--	--	--	--	--	--	--
195	--	--	--	--	--	--	--	--
196	--	--	--	--	--	--	--	--
197	--	--	--	--	--	--	--	--
198	--	--	--	--	--	--	--	--
199	--	--	--	--	--	--	--	--
200	--	--	--	--	--	--	--	--
201	--	--	--	--	--	--	--	--
202	--	--	--	--	--	--	--	--
203	--	--	--	--	--	--	--	--
204	--	--	--	--	--	--	--	--
205	--	--	--	--	--	--	--	--
206	--	--	--	--	--	--	--	--
207	--	--	--	--	--	--	--	--
208	--	--	--	--	--	--	--	--
209	--	--	--	--	--	--	--	--
210	--	--	--	--	--	--	--	--
211	--	--	--	--	--	--	--	--
212	--	--	--	--	--	--	--	--
213	--	--	--	--	--	--	--	--
214	--	--	--	--	--	--	--	--
215	--	--	--	--	--	--	--	--
216	--	--	--	--	--	--	--	--
217	--	--	--	--	--	--	--	--
218	--	--	--	--	--	--	--	--
219	--	--	--	--	--	--	--	--
220	--	--	--	--	--	--	--	--
221	--	--	--	--	--	--	--	--
222	--	--	--	--	--	--	--	--
223	--	--	--	--	--	--	--	--
224	--	--	--	--	--	--	--	--
225	--	--	--	--	--	--	--	--
226	--	--	--	--	--	--	--	--
227	--	--	--	--	--	--	--	--
228	--	--	--	--	--	--	--	--
229	--	--	--	--	--	--	--	--
230	--	--	--	--	--	--	--	--
231	--	--	--	--	--	--	--	--
232	--	--	--	--	--	--	--	--
233	--	--	--	--	--	--	--	--
234	--	--	--	--	--	--	--	--
235	--	--	--	--	--	--	--	--
236	--	--	--	--	--	--	--	--
237	--	--	--	--	--	--	--	--
238	--	--	--	--	--	--	--	--
239	--	--	--	--	--	--	--	--
240	--	--	--	--	--	--	--	--
241	--	--	--	--	--	--	--	--
242	--	--	--	--	--	--	--	--
243	--	--	--	--	--	--	--	--
244	--	--	--	--	--	--	--	--
245	--	--	--	--	--	--	--	--
246	--	--	--	--	--	--	--	--
247	--	--	--	--	--	--	--	--
248	--	--	--	--	--	--	--	--
249	--	--	--	--	--	--	--	--
250	--	--	--	--	--	--	--	--
251	--	--	--	--	--	--	--	--
252	--	--	--	--	--	--	--	--
253	--	--	--	--	--	--	--	--
254	--	--	--	--	--	--	--	--
255	--	--	--	--	--	--	--	--
256	--	--	--	--	--	--	--	--
257	--	--	--	--	--	--	--	--
258	--	--	--	--	--	--	--	--
259	--	--	--	--	--	--	--	--
260	--	--	--	--	--	--	--	--
261	--	--	--	--	--	--	--	--
262	--	--	--	--	--	--	--	--
263	--	--	--	--	--	--	--	--
264	--	--	--	--	--	--	--	--
265	--	--	--	--	--	--	--	--
266	--	--	--	--	--	--	--	--
267	--	--	--	--	--	--	--	--
268	--	--	--	--	--	--	--	--
269	--	--	--	--	--	--	--	--
270	--	--	--	--	--	--	--	--
271	--	--	--	--	--	--	--	--
272	--	--	--	--	--	--	--	--
273	--	--	--	--	--	--	--	--
274	--	--	--	--	--	--	--	--
275	--	--	--	--	--	--	--	--
276	--	--	--	--	--	--	--	--
277	--	--	--	--	--	--	--	--
278	--	--	--	--	--	--	--	--
279	--	--	--	--	--	--	--	--
280	--	--	--	--	--	--	--	--
281	--	--	--	--	--	--	--	--
282	--	--	--	--	--	--	--	--
283	--	--	--	--	--	--	--	--
284	--	--	--	--	--	--	--	--
285	--	--	--	--	--	--	--	--
286	--	--	--	--	--	--	--	--
287	--	--	--	--	--	--	--	--
288	--	--	--	--	--	--	--	--
289	--	--	--	--	--	--	--	--
290	--	--	--	--	--	--	--	--
291	--	--	--	--	--	--	--	--
292	--	--	--	--	--	--	--	--
293	--	--	--	--	--	--	--	--
294	--	--	--	--	--	--	--	--
295	--	--	--	--	--	--	--	--
296	--	--	--	--	--	--	--	--
297	--	--	--	--	--	--	--	--
298	--	--	--	--	--	--	--	--
299	--	--	--	--	--	--	--	--
300	--	--	--	--	--	--	--	--
301	--	--	--	--	--	--	--	--
302	--	--	--	--	--	--	--	--
303	--	--	--	--	--	--	--	--
304	--	--	--	--	--	--	--	--
305	--	--	--	--	--	--	--	--
306	--	--	--	--	--	--	--	--
307	--	--	--	--	--	--	--	--
308	--	--	--	--	--	--	--	--
309	--	--	--	--	--	--	--	--
310	--	--	--	--	--	--	--	--
311	--	--	--	--	--	--	--	--
312	--	--	--	--	--	--	--	--
313	--	--	--	--	--	--	--	--
314	--	--	--	--	--	--	--	--
315	--	--	--	--	--	--	--	--
316	--	--	--	--	--	--	--	--
317	--	--	--	--	--	--	--	--
318	--	--	--	--	--	--	--	--
319	--	--	--	--	--	--	--	--
320	--	--	--	--	--	--	--	--
321	--	--	--	--	--	--	--	--
322	--	--	--	--	--	--	--	--
323	--	--	--	--	--	--	--	--
324	--	--	--	--	--	--	--	--
325	--	--	--	--	--	--	--	--
326	--	--	--	--	--	--	--	--
327	--	--	--	--	--	--	--	--
328	--	--	--	--	--	--	--	--
329	--	--	--	--	--	--	--	--
330	--	--	--	--	--	--	--	--
331	--	--	--	--	--	--	--	--
332	--	--	--	--	--	--	--	--
333	--	--	--	--	--	--	--	--
334	--	--	--	--	--	--	--	--
335	--	--	--	--	--	--	--	--
336	--	--	--	--	--	--	--	--
337	--	--	--	--	--	--	--	--
338	--	--	--	--	--	--	--	--
339	--	--	--	--	--	--	--	--
340	--	--	--	--	--	--	--	--
341	--	--	--	--	--	--	--	--
342	--	--	--	--	--	--	--	--
343	--	--	--	--	--	--	--	--
344	--	--	--	--	--	--	--	--
345	--	--	--	--	--	--	--	--
346	--	--	--	--	--	--	--	--
347	--	--	--	--	--	--	--	--
348	--	--	--	--	--	--	--	--
349	--	--	--	--	--	--	--	--
350	--	--	--	--	--	--	--	--
351	--	--	--	--	--	--	--	--
352	--	--	--	--	--	--	--	--
353	--	--	--	--	--	--	--	--
354	--	--	--	--	--	--	--	--
355	--	--	--	--	--	--	--	--
356	--	--	--	--	--	--	--	--
357	--	--	--	--	--	--	--	--
358	--	--	--	--	--	--	--	--
359	--	--	--	--	--	--	--	--
360	--	--	--	--	--	--	--	--
361	--	--	--	--	--	--	--	--
362	--	--	--	--	--	--	--	--
363	--	--	--	--	--	--	--	--
364	--	--	--	--	--	--	--	--

## Sheet: Tabelle5
Ergebnisse	LO [mm]	HPT [mm]	DHPT [mm]	UE [mm]	JO [mm]	JP [mm]	PW [mm]	LP [mm]
S02 pp
1	15.5356	15.3644	46.772	15.1166	72.9546	84.4529	10.476	84.8175
2	14.6371	15.1345	44.6536	15.1166	72.4526	83.8176	10.9164	84.8175
3	15.0863	15.8511	46.6478	15.3361	72.4526	83.8176	8.60319	84.606
4	15.5356	15.5678	49.6021	15.8777	72.4526	83.8176	8.16278	84.606
5	16.2094	15.2922	50.9213	14.9064	72.328	83.0769	7.36254	84.606
6	15.6104	14.6786	50.5636	14.9064	72.328	83.0769	4.98344	84.606
7	15.6104	13.6056	52.4046	14.9064	72.6584	83.5003	4.2939	83.1258
8	14.1129	12.946	52.2669	14.2928	72.6584	83.5882	4.29134	83.0484
9	14.4125	13.5431	49.4086	14.2928	72.493	83.376	3.52766	83.0484
10	14.4125	13.376	53.504	13.853	72.493	83.4629	3.56378	82.9705
11	14.4125	13.4659	52.4451	14.0932	72.7169	83.4629	3.46042	82.9705
12	14.4125	13.3414	48.5244	14.0932	72.7169	83.6532	3.67571	82.7969
13	14.4125	13.5009	47.4516	11.9681	72.7169	83.6713	3.71755	82.7801
14	14.4125	13.0932	48.2831	11.9681	72.7169	83.6399	3.54099	81.893
15	14.8617	13.0932	48.2831	11.9681	72.7169	83.7262	4.14741	81.8129
16	14.8617	12.8736	48.2361	11.9681	72.7169	83.7262	4.14741	80.8967
17	14.8617	11.854	48.7069	11.9681	72.7169	83.7262	4.14741	80.8967
18	14.8617	11.7329	48.1195	12.2461	72.7169	83.7262	5.13583	80.8967
19	14.8617	11.7329	48.1195	12.282	72.7169	83.7262	5.04193	80.8967
20	14.8617	11.8966	49.5306	13.1614	72.7169	83.7262	5.48123	80.8967
21	14.8617	11.8966	49.5306	12.7217	72.7169	83.8119	5.4765	80.8163
22	14.8617	11.8506	49.7505	11.6225	72.179	83.6978	5.64269	80.2894
23	14.8617	11.8506	49.7505	12.0162	72.179	83.7343	5.22633	78.9642
24	14.8617	11.7568	49.6916	12.8868	72.179	83.7343	5.82275	78.7887
25	14.8617	11.93	48.81	12.7097	72.179	83.7343	6.22354	78.949
26	14.6371	11.93	48.81	12.7962	72.179	83.7343	5.78458	78.949
27	14.6371	12.1464	47.708	12.7962	72.179	83.7343	5.78458	78.949
28	14.9365	11.7056	47.6214	12.9694	72.179	83.9017	6.65892	78.7859
29	14.4873	11.7056	47.6214	12.9694	72.179	83.9017	6.65892	78.4351
30	14.4873	11.7056	47.6214	12.9694	72.179	83.9017	6.62638	78.4351
31	15.0863	11.7056	47.6214	12.4853	72.179	83.9017	6.31726	78.4351
32	14.4125	11.3514	47.094	12.8828	72.179	83.9017	5.48493	77.8699
33	14.4125	11.3514	47.094	12.8828	72.179	83.9017	5.45244	77.8699
34	14.1129	11.3514	47.094	12.8828	72.179	83.9017	5.03024	77.0902
35	14.1129	10.8673	47.2279	12.8828	72.179	83.9017	5.57836	77.0902
36	13.2895	10.8673	47.2279	12.8828	71.7927	84.1748	5.93163	76.9148
37	13.2895	11.3436	47.3059	13.3759	72.2407	84.1748	6.71116	75.8625
38	13.2895	11.3436	47.3059	13.0692	72.2407	84.3378	5.84338	76.224
39	13.2895	11.3436	47.3059	13.0692	72.2407	84.3378	5.84338	76.224
40	13.2895	11.3436	47.3059	13.0692	72.215	84.6886	6.71941	76.224
41	13.2895	10.7187	46.8647	13.3884	72.215	84.769	7.43344	76.3024
42	13.2895	11.2558	46.7386	14.0723	72.215	84.8488	6.46105	76.2208
43	12.8402	11.2558	46.7386	13.8512	71.856	84.7673	6.57301	76.2208
44	12.8402	11.2558	46.7386	13.8512	71.9094	84.0848	6.46972	76.2018
45	12.9898	11.3285	45.9534	13.9595	72.5812	84.0848	5.93747	75.5018
46	12.9898	11.7727	47.1855	13.9595	72.5812	84.1822	6.10732	75.4007
47	12.9898	11.7727	47.1855	13.9595	72.5812	84.1822	6.95148	76.4818
48	12.9898	12.3471	47.7564	12.8576	72.5812	84.2195	6.8382	77.5338
49	12.9898	13.0551	48.8114	12.8576	72.5812	84.2195	5.52546	77.167
50	14.1129	12.2638	49.3424	12.8576	72.5812	84.2195	6.80729	77.8663
51	14.1129	11.9098	48.8149	12.1964	72.9541	84.2073	6.45496	77.9344
52	14.1129	12.7011	48.2839	12.1964	73.3128	84.2913	6.6127	77.5782
53	14.1129	12.748	49.2088	12.2398	73.6858	84.2004	7.04949	77.5782
54	14.1129	13.6185	50.118	12.7768	73.6858	84.2004	6.22564	78.2635
55	14.7867	13.5033	49.3132	12.5947	73.9097	84.2004	6.11644	78.7877
56	15.2359	12.9278	48.7434	12.5947	74.4474	84.4897	5.88263	78.6318
57	15.9098	12.9278	48.7434	12.5947	74.4775	84.4012	6.30245	76.8517
58	15.9098	12.9853	49.2441	12.2303	75.5106	84.1928	6.79014	76.6738
59	16.1344	12.9779	50.3894	12.2303	75.5106	84.4508	6.50027	76.3195
60	16.1344	12.5834	50.0785	12.2303	75.7237	84.1498	6.27801	75.7523
61	16.1344	12.5834	50.0785	12.2303	75.7237	84.5049	5.94091	75.7293
62	15.835	12.5834	50.0785	12.2303	75.938	84.2035	6.03525	75.2897
63	15.835	12.5204	47.6033	12.2824	75.9025	84.551	7.25803	76.158
64	15.835	12.5204	47.6033	12.3713	75.9025	84.8254	7.52722	76.117
65	16.0596	13.4905	48.4832	12.3713	75.9025	84.8254	7.52722	75.905
66	16.0596	13.4905	48.4832	12.3713	75.9025	85.4523	7.63078	75.7131
67	16.0596	12.9172	47.9112	11.9307	75.9025	85.4523	8.37298	75.7975
68	15.6104	12.9172	47.9112	12.0621	75.8687	85.8012	7.7924	75.7975
69	16.0596	13.095	49.3205	12.0621	76.2607	85.8066	7.77001	75.0145
70	16.1344	13.1375	47.955	12.0621	75.938	85.3678	7.77001	75.0145
71	16.1344	13.1375	47.955	12.0621	75.92	85.6216	7.84301	74.9331
72	16.8082	13.0061	48.6159	12.0621	76.672	85.6187	7.8283	74.7694
73	16.8082	13.0061	48.6159	12.0621	76.672	85.6187	6.70456	75.1296
74	15.9098	13.6232	48.9675	12.0621	77.2854	85.1457	6.69997	74.9374
75	16.5836	14.0638	49.0551	12.5027	77.8216	85.451	7.59429	74.7795
76	15.9848	14.4314	49.0666	12.4108	78.0205	85.7149	7.58012	75.282
77	15.9848	14.4767	48.8466	12.2814	78.0205	85.8955	6.92742	74.928
78	15.7602	14.1892	49.4534	11.6848	78.4174	85.906	6.06592	74.7369
79	15.7602	14.064	48.9671	11.6848	78.4174	85.906	6.99603	74.5643
80	16.2094	13.7663	48.2139	11.6848	78.4174	86.0086	7.20624	74.4627
81	16.2094	14.2202	50.379	11.6848	78.4174	86.0086	6.97368	73.246
82	16.6586	14.2202	50.379	11.6848	78.4174	86.0086	6.47935	73.246
83	15.9848	14.2202	50.379	11.6848	78.6163	85.887	6.6886	73.6008
84	16.2094	15.0514	50.7873	11.6848	78.6163	85.9664	7.07959	73.5222
85	16.2094	14.6122	50.6929	11.6848	79.3515	86.6844	5.14644	73.5697
86	16.8832	14.4707	51.3518	12.5632	79.3515	86.765	3.98175	73.6076
87	16.434	15.0824	51.7129	12.5632	79.3515	87.0271	3.66959	73.3532
88	16.434	15.7412	51.8544	13.4888	79.7505	86.868	3.89782	73.2754
89	16.8832	15.7412	51.8544	13.2692	80.0172	86.3135	3.89492	73.1973
90	17.0328	15.6468	52.2936	12.83	80.0172	86.3135	3.88584	73.819
91	17.0328	16.3056	52.4351	12.83	80.0172	86.5733	3.68813	73.0457
92	16.8082	16.3366	53.3606	12.83	80.0172	86.5733	3.96348	73.0457
93	16.8082	16.0698	53.5331	12.83	80.0172	86.5733	4.29967	72.5324
94	17.2574	16.0698	53.5331	12.83	80.0172	86.6753	4.29901	72.2576
95	17.7066	16.0698	53.5331	12.6104	80.0172	86.6753	4.29901	72.0867
96	17.0328	16.117	53.3135	12.7047	79.6834	86.3931	4.7263	72.0867
97	17.2574	16.117	53.3135	12.7047	79.6834	86.3931	4.48776	71.8648
98	19.4287	16.117	53.3135	12.9243	80.2419	86.3888	4.48776	71.8648
99	18.8297	16.117	53.3135	13.3635	80.1116	85.991	4.48776	72.0867
100	18.8297	16.117	53.3135	13.3635	80.1116	85.991	3.5944	72.0867
101	18.8297	16.117	53.3135	13.3635	80.1116	85.991	3.73689	72.0867
102	18.8297	16.7283	53.1248	14.1715	80.7206	85.8268	3.23404	72.0156
103	18.8297	16.7283	53.1248	14.3916	80.7206	86.0068	3.37067	71.8921
104	18.5303	17.0377	52.7292	14.6117	80.7206	86.1088	3.36741	72.5821
105	18.5303	17.6535	53.0832	13.9067	80.7206	86.1088	2.78667	72.5821
106	18.5303	17.9598	53.8329	14.1268	81.4583	86.1703	2.78667	72.868
107	19.2041	17.8633	53.2054	13.5287	82.0939	86.3244	2.78137	71.8635
108	19.4287	17.4492	54.0337	13.48	82.119	86.1544	2.63999	71.8635
109	19.4287	17.4492	54.0337	13.2607	81.5849	85.9781	2.63999	72.0397
110	18.6801	16.962	54.1556	13.2607	81.5849	85.9781	2.78137	71.7461
111	19.5785	17.1813	54.2043	13.6993	82.6787	86.1607	3.16246	71.2953
112	18.9047	17.1813	54.2043	13.6993	82.5525	86.1223	3.01079	71.1098
113	18.9047	17.1813	54.2043	13.6993	82.5525	86.1223	2.86976	71.6173
114	18.9047	17.0889	54.352	13.511	82.5706	86.552	2.86064	71.6102
115	19.3539	17.0889	54.352	13.292	83.4607	86.864	2.6462	71.6102
116	20.0277	17.0889	54.352	13.292	83.4607	86.864	2.6462	71.3541
117	20.477	17.0889	54.352	13.292	83.8951	86.6605	2.30792	71.1685
118	20.477	17.0889	54.352	13.292	85.1271	86.0305	2.37792	71.2951
119	21.1508	17.4769	54.6709	13.7991	85.3334	85.9257	2.90346	71.2951
120	21.1508	17.8735	55.1084	14.2475	85.3334	85.9257	2.90346	71.6947
121	21.3004	17.8735	55.1084	13.9115	85.3334	85.9257	3.49455	71.6947
122	20.1773	18.5807	55.042	14.5171	84.5377	86.1772	3.49455	72.0745
123	19.1293	18.7638	55.5576	13.5361	84.4825	86.514	3.45979	72.0745
124	19.1293	18.8773	56.0469	14.3926	84.4287	86.8505	3.25912	72.1377
125	18.9047	18.4319	55.0159	14.1828	84.4287	86.8505	3.25912	72.2227
126	19.2041	18.4319	55.0159	14.3401	84.3509	87.3557	3.40378	72.2227
127	17.482	17.3511	58.0003	15.3657	83.2587	87.9024	3.40378	72.0528
128	--	--	--	--	--	--	--	--
129	--	--	--	--	--	--	--	--
130	--	--	--	--	--	--	--	--
131	--	--	--	--	--	--	--	--
132	--	--	--	--	--	--	--	--
133	--	--	--	--	--	--	--	--
134	--	--	--	--	--	--	--	--
135	--	--	--	--	--	--	--	--
136	--	--	--	--	--	--	--	--
137	--	--	--	--	--	--	--	--
138	--	--	--	--	--	--	--	--
139	--	--	--	--	--	--	--	--
140	--	--	--	--	--	--	--	--
141	--	--	--	--	--	--	--	--
142	--	--	--	--	--	--	--	--
143	--	--	--	--	--	--	--	--
144	--	--	--	--	--	--	--	--
145	--	--	--	--	--	--	--	--
146	--	--	--	--	--	--	--	--
147	--	--	--	--	--	--	--	--
148	--	--	--	--	--	--	--	--
149	--	--	--	--	--	--	--	--
150	--	--	--	--	--	--	--	--
151	--	--	--	--	--	--	--	--
152	--	--	--	--	--	--	--	--
153	--	--	--	--	--	--	--	--
154	--	--	--	--	--	--	--	--
155	--	--	--	--	--	--	--	--
156	--	--	--	--	--	--	--	--
157	--	--	--	--	--	--	--	--
158	--	--	--	--	--	--	--	--
159	--	--	--	--	--	--	--	--
160	--	--	--	--	--	--	--	--
161	--	--	--	--	--	--	--	--
162	--	--	--	--	--	--	--	--
163	--	--	--	--	--	--	--	--
164	--	--	--	--	--	--	--	--
165	--	--	--	--	--	--	--	--
166	--	--	--	--	--	--	--	--
167	--	--	--	--	--	--	--	--
168	--	--	--	--	--	--	--	--
169	--	--	--	--	--	--	--	--
170	--	--	--	--	--	--	--	--
171	--	--	--	--	--	--	--	--
172	--	--	--	--	--	--	--	--
173	--	--	--	--	--	--	--	--
174	--	--	--	--	--	--	--	--
175	--	--	--	--	--	--	--	--
176	--	--	--	--	--	--	--	--
177	--	--	--	--	--	--	--	--
178	--	--	--	--	--	--	--	--
179	--	--	--	--	--	--	--	--
180	--	--	--	--	--	--	--	--
181	--	--	--	--	--	--	--	--
182	--	--	--	--	--	--	--	--
183	--	--	--	--	--	--	--	--
184	--	--	--	--	--	--	--	--
185	--	--	--	--	--	--	--	--
186	--	--	--	--	--	--	--	--
187	--	--	--	--	--	--	--	--
188	--	--	--	--	--	--	--	--
189	--	--	--	--	--	--	--	--
190	--	--	--	--	--	--	--	--
191	--	--	--	--	--	--	--	--
192	--	--	--	--	--	--	--	--
193	--	--	--	--	--	--	--	--
194	--	--	--	--	--	--	--	--
195	--	--	--	--	--	--	--	--
196	--	--	--	--	--	--	--	--
197	--	--	--	--	--	--	--	--
198	--	--	--	--	--	--	--	--
199	--	--	--	--	--	--	--	--
200	--	--	--	--	--	--	--	--
201	--	--	--	--	--	--	--	--
202	--	--	--	--	--	--	--	--
203	--	--	--	--	--	--	--	--
204	--	--	--	--	--	--	--	--
205	--	--	--	--	--	--	--	--
206	--	--	--	--	--	--	--	--
207	--	--	--	--	--	--	--	--
208	--	--	--	--	--	--	--	--
209	--	--	--	--	--	--	--	--
210	--	--	--	--	--	--	--	--
211	--	--	--	--	--	--	--	--
212	--	--	--	--	--	--	--	--
213	--	--	--	--	--	--	--	--
214	--	--	--	--	--	--	--	--
215	--	--	--	--	--	--	--	--
216	--	--	--	--	--	--	--	--
217	--	--	--	--	--	--	--	--
218	--	--	--	--	--	--	--	--
219	--	--	--	--	--	--	--	--
220	--	--	--	--	--	--	--	--
221	--	--	--	--	--	--	--	--
222	--	--	--	--	--	--	--	--
223	--	--	--	--	--	--	--	--
224	--	--	--	--	--	--	--	--
225	--	--	--	--	--	--	--	--
226	--	--	--	--	--	--	--	--
227	--	--	--	--	--	--	--	--
228	--	--	--	--	--	--	--	--
229	--	--	--	--	--	--	--	--
230	--	--	--	--	--	--	--	--
231	--	--	--	--	--	--	--	--
232	--	--	--	--	--	--	--	--
233	--	--	--	--	--	--	--	--
234	--	--	--	--	--	--	--	--
235	--	--	--	--	--	--	--	--
236	--	--	--	--	--	--	--	--
237	--	--	--	--	--	--	--	--
238	--	--	--	--	--	--	--	--
239	--	--	--	--	--	--	--	--
240	--	--	--	--	--	--	--	--
241	--	--	--	--	--	--	--	--
242	--	--	--	--	--	--	--	--
243	--	--	--	--	--	--	--	--
244	--	--	--	--	--	--	--	--
245	--	--	--	--	--	--	--	--
246	--	--	--	--	--	--	--	--
247	--	--	--	--	--	--	--	--
248	--	--	--	--	--	--	--	--
249	--	--	--	--	--	--	--	--
250	--	--	--	--	--	--	--	--
251	--	--	--	--	--	--	--	--
252	--	--	--	--	--	--	--	--
253	--	--	--	--	--	--	--	--
254	--	--	--	--	--	--	--	--
255	--	--	--	--	--	--	--	--
256	--	--	--	--	--	--	--	--
257	--	--	--	--	--	--	--	--
258	--	--	--	--	--	--	--	--
259	--	--	--	--	--	--	--	--
260	--	--	--	--	--	--	--	--
261	--	--	--	--	--	--	--	--
262	--	--	--	--	--	--	--	--
263	--	--	--	--	--	--	--	--
264	--	--	--	--	--	--	--	--
265	--	--	--	--	--	--	--	--
266	--	--	--	--	--	--	--	--
267	--	--	--	--	--	--	--	--
268	--	--	--	--	--	--	--	--
269	--	--	--	--	--	--	--	--
270	--	--	--	--	--	--	--	--
271	--	--	--	--	--	--	--	--
272	--	--	--	--	--	--	--	--
273	--	--	--	--	--	--	--	--
274	--	--	--	--	--	--	--	--
275	--	--	--	--	--	--	--	--
276	--	--	--	--	--	--	--	--
277	--	--	--	--	--	--	--	--
278	--	--	--	--	--	--	--	--
279	--	--	--	--	--	--	--	--
280	--	--	--	--	--	--	--	--
281	--	--	--	--	--	--	--	--
282	--	--	--	--	--	--	--	--
283	--	--	--	--	--	--	--	--
284	--	--	--	--	--	--	--	--
285	--	--	--	--	--	--	--	--
286	--	--	--	--	--	--	--	--
287	--	--	--	--	--	--	--	--
288	--	--	--	--	--	--	--	--
289	--	--	--	--	--	--	--	--
290	--	--	--	--	--	--	--	--
291	--	--	--	--	--	--	--	--
292	--	--	--	--	--	--	--	--
293	--	--	--	--	--	--	--	--
294	--	--	--	--	--	--	--	--
295	--	--	--	--	--	--	--	--
296	--	--	--	--	--	--	--	--
297	--	--	--	--	--	--	--	--
298	--	--	--	--	--	--	--	--
299	--	--	--	--	--	--	--	--
300	--	--	--	--	--	--	--	--
301	--	--	--	--	--	--	--	--
302	--	--	--	--	--	--	--	--
303	--	--	--	--	--	--	--	--
304	--	--	--	--	--	--	--	--
305	--	--	--	--	--	--	--	--
306	--	--	--	--	--	--	--	--
307	--	--	--	--	--	--	--	--
308	--	--	--	--	--	--	--	--
309	--	--	--	--	--	--	--	--
310	--	--	--	--	--	--	--	--
311	--	--	--	--	--	--	--	--
312	--	--	--	--	--	--	--	--
313	--	--	--	--	--	--	--	--
314	--	--	--	--	--	--	--	--
315	--	--	--	--	--	--	--	--
316	--	--	--	--	--	--	--	--
317	--	--	--	--	--	--	--	--
318	--	--	--	--	--	--	--	--
319	--	--	--	--	--	--	--	--
320	--	--	--	--	--	--	--	--
321	--	--	--	--	--	--	--	--
322	--	--	--	--	--	--	--	--
323	--	--	--	--	--	--	--	--
324	--	--	--	--	--	--	--	--
325	--	--	--	--	--	--	--	--
326	--	--	--	--	--	--	--	--
327	--	--	--	--	--	--	--	--
328	--	--	--	--	--	--	--	--
329	--	--	--	--	--	--	--	--
330	--	--	--	--	--	--	--	--
331	--	--	--	--	--	--	--	--
332	--	--	--	--	--	--	--	--
333	--	--	--	--	--	--	--	--
334	--	--	--	--	--	--	--	--
335	--	--	--	--	--	--	--	--
336	--	--	--	--	--	--	--	--
337	--	--	--	--	--	--	--	--
338	--	--	--	--	--	--	--	--
339	--	--	--	--	--	--	--	--
340	--	--	--	--	--	--	--	--
341	--	--	--	--	--	--	--	--
342	--	--	--	--	--	--	--	--
343	--	--	--	--	--	--	--	--
344	--	--	--	--	--	--	--	--
345	--	--	--	--	--	--	--	--
346	--	--	--	--	--	--	--	--
347	--	--	--	--	--	--	--	--
348	--	--	--	--	--	--	--	--
349	--	--	--	--	--	--	--	--
350	--	--	--	--	--	--	--	--
351	--	--	--	--	--	--	--	--
352	--	--	--	--	--	--	--	--
353	--	--	--	--	--	--	--	--
354	--	--	--	--	--	--	--	--
355	--	--	--	--	--	--	--	--
356	--	--	--	--	--	--	--	--
357	--	--	--	--	--	--	--	--
358	--	--	--	--	--	--	--	--
359	--	--	--	--	--	--	--	--
360	--	--	--	--	--	--	--	--
361	--	--	--	--	--	--	--	--
362	--	--	--	--	--	--	--	--
363	--	--	--	--	--	--	--	--
364	--	--	--	--	--	--	--	--

## Sheet: Tabelle6
Ergebnisse	LO [mm]	HPT [mm]	DHPT [mm]	UE [mm]	JO [mm]	JP [mm]	PW [mm]	LP [mm]
S02 ff
1	23.2471	22.1004	56.157	16.9508	79.7742	86.0759	12.5764	85.6257
2	23.6963	21.783	51.7922	18.2135	79.7742	86.0759	11.0304	85.2827
3	24.2953	19.5986	54.5673	13.6882	80.603	85.9774	8.80188	84.9782
4	23.7711	19.6227	54.0937	14.3526	79.4918	85.9774	6.6737	84.9782
5	22.8726	18.1792	54.2126	13.4103	79.5116	86.131	6.71034	84.4472
6	21.7496	18.3658	53.552	13.6391	78.0433	86.393	6.32117	84.3209
7	20.8512	16.8245	53.0504	14.2204	76.7541	86.0742	5.34372	83.5934
8	20.8512	15.5987	53.5116	13.9994	76.5755	86.0211	4.37992	83.5934
9	19.9527	14.9358	53.3906	13.3366	76.5755	86.1953	3.18831	82.2172
10	18.8297	14.0827	51.2359	13.0098	75.2332	86.3812	4.56151	82.2172
11	18.5303	13.6562	52.8089	11.7298	75.2332	86.3812	4.37441	82.2172
12	18.3805	13.6562	52.8089	11.772	75.1995	86.3747	4.11371	81.7465
13	18.3805	12.5675	51.7147	11.1531	73.7681	86.1207	5.12836	81.7465
14	17.7817	12.2114	51.1886	10.0079	73.7681	86.1207	5.86314	81.7465
15	17.7817	13.1187	51.6879	11.0328	74.6967	86.0588	5.75253	82.1363
16	18.2309	12.6252	50.6791	11.0328	74.3217	86.1353	5.83298	82.1363
17	17.6318	12.5309	49.9752	10.8122	74.3217	86.5896	7.04006	81.3106
18	18.6051	13.0128	49.1221	11.6287	74.3217	86.5896	6.96458	81.3106
19	18.8297	12.468	48.3403	11.6287	74.3217	86.5896	6.17001	80.4691
20	19.1293	13.9132	47.914	11.4471	74.3217	86.5896	5.62043	79.5564
21	18.7549	12.389	48.7825	11.8893	74.3934	86.0348	5.62557	78.5462
22	18.1558	12.389	48.7825	11.8893	74.3934	86.0348	7.57817	78.5462
23	18.6051	12.8471	47.4953	11.5892	74.3934	85.6292	7.18811	78.3213
24	19.5785	13.3335	48.2464	11.2453	74.7508	85.8999	7.20076	78.3701
25	18.9047	13.3335	48.2464	11.2453	74.7508	85.8999	6.626	78.3701
26	19.2041	11.7831	47.8235	11.7548	74.9295	85.8999	7.05702	78.3701
27	19.0543	12.2242	47.9087	11.0932	75.4657	86.0518	7.05702	78.3701
28	18.0063	12.4447	47.9513	11.3989	75.4657	86.0518	5.6796	78.3701
29	18.7549	12.1861	48.1653	11.2783	75.6631	86.1854	6.01504	78.3955
30	18.7549	12.1861	48.1653	11.2783	75.8418	86.6333	6.50511	77.4127
31	20.1773	13.7514	48.9878	12.5024	75.8418	86.6333	7.22565	77.4127
32	21.8994	14.1936	49.067	12.5024	76.5566	86.829	7.0815	76.5483
33	21.8246	14.4147	49.1065	11.7996	77.1115	86.5444	6.92537	76.4992
34	22.0492	14.6358	49.1461	12.4628	76.9328	86.4946	7.39852	76.4992
35	22.0492	14.6358	49.1461	12.2022	77.1906	85.8538	7.39852	76.4992
36	22.0492	14.7941	48.2617	11.9811	76.8976	85.2362	7.27151	76.4992
37	22.0492	14.573	48.2222	11.9811	76.8758	85.4089	8.05436	76.4992
38	22.0492	14.573	48.2222	11.9811	76.8758	85.4089	8.05436	76.4992
39	23.1723	14.21	47.7008	11.3178	77.0121	85.804	8.05436	76.4992
40	22.8726	13.6154	48.4531	9.79375	79.849	86.3749	8.05436	76.4992
41	22.2738	12.957	48.3098	9.79375	79.5524	85.7574	8.05436	76.4992
42	23.3969	13.6154	48.4531	10.3282	80.13	85.5614	8.05436	76.4992
43	23.3969	14.0066	48.7681	10.3282	80.6867	85.5381	8.05436	76.4992
44	24.2953	13.8633	49.4265	10.3282	81.2436	85.5149	8.05436	76.9939
45	24.8193	13.4721	49.1115	10.1087	80.5303	85.3157	8.05436	76.9939
46	25.0439	13.8156	49.646	9.88927	80.8869	85.4153	8.19831	76.9939
47	25.2686	13.8156	49.646	9.88927	81.2658	85.5549	8.17885	76.3517
48	24.1455	13.6439	49.3788	8.96362	81.0221	86.0212	8.17885	76.1794
49	24.1455	13.4721	49.1115	8.96362	80.8651	85.7981	8.50831	76.1794
50	23.8461	13.6916	49.1593	9.746	80.9092	85.4534	8.50831	76.1794
51	23.3969	13.6916	49.1593	9.746	80.7309	85.4026	8.50831	76.1794
52	23.2471	12.5943	48.9205	9.47876	80.7309	85.4026	8.50831	76.1794
53	22.3486	12.46	48.6279	8.40675	80.9804	86.0704	9.2378	75.8653
54	24.3701	12.46	48.6279	9.60201	81.0221	85.8153	9.22902	75.777
55	24.6695	12.3591	49.0656	9.60201	81.2219	85.947	9.11694	75.8236
56	23.9957	12.2411	48.5774	8.50768	81.2219	85.947	11.1811	75.8236
57	24.8941	13.1949	48.1199	9.83127	81.757	86.1026	11.3245	75.8236
58	25.2686	13.9006	48.0392	10.051	82.0241	85.5859	11.3086	75.5355
59	26.0922	13.9006	48.0392	10.051	82.0241	85.7958	10.3681	73.784
60	26.6162	13.9006	48.0392	9.8656	82.3805	85.9025	10.3681	73.9555
61	28.1885	13.9006	48.0392	9.95832	83.3894	85.3114	11.226	73.9555
62	28.1885	14.3402	48.1319	10.5833	84.254	84.4954	10.3778	73.9555
63	28.4131	14.5136	48.3981	10.3172	84.254	84.6215	10.174	73.8379
64	28.1885	14.5136	48.3981	9.65785	84.254	84.8578	10.6279	74.0843
65	28.4879	14.2938	48.3517	10.1317	84.254	85.2697	10.5728	73.8754
66	28.4879	14.9068	48.7106	10.4906	84.254	85.2697	10.5728	73.8754
67	28.3383	15.5661	48.8496	11.2426	85.9886	84.9082	10.5728	74.266
68	28.4879	15.5661	48.8496	10.9181	85.9336	85.2504	11.1323	74.3758
69	28.2633	15.5661	48.8496	10.4786	85.9336	85.4774	12.3382	74.1734
70	28.7875	16.3524	49.4746	10.7104	85.9336	85.4774	12.1933	74.1734
71	29.9106	17.3006	49.5137	10.9026	85.8111	85.08	12.1933	74.3409
72	30.3598	17.3961	47.9284	10.3326	84.8407	85.3131	12.8422	74.3409
73	30.809	17.3961	47.9284	10.2027	84.7872	85.6546	12.8422	75.0273
74	29.8355	17.8362	48.0185	10.9079	84.9649	85.7105	12.8422	75.0832
75	30.809	17.4641	49.4922	10.0869	86.262	85.861	12.8381	73.63
76	30.9586	17.8351	48.8864	9.8174	85.8279	86.4452	12.9716	74.648
77	30.9586	18.1144	48.7836	10.8781	85.8279	86.4452	14.2055	74.648
78	30.9586	18.0155	49.2218	10.8781	86.4397	86.4738	13.1544	74.1866
79	30.5094	18.8919	49.4197	11.7545	86.4397	86.4738	11.9732	72.7694
80	30.0601	18.8919	49.4197	11.9948	86.4397	86.4738	12.1148	73.5202
81	30.5094	18.8919	49.4197	10.2421	86.4133	87.0009	12.3895	73.1799
82	31.1832	19.3301	49.5186	11.0972	86.6174	86.9803	12.0549	72.5869
83	31.4078	19.3301	49.5186	11.6838	86.6174	86.9803	11.6606	72.2487
84	33.4293	20.3124	47.2075	10.3198	86.6174	86.9803	12.6471	72.5869
85	32.3062	19.9661	48.7411	11.3375	85.9804	87.6762	13.9424	72.2152
86	32.5308	20.2347	48.5715	10.2421	86.3615	87.7164	13.311	73.1848
87	33.6539	20.2347	48.5715	11.4859	86.4665	87.042	13.311	71.9602
88	34.1031	20.5359	49.4819	10.8622	86.6713	87.1041	13.6437	72.466
89	32.9801	21.0234	49.3612	10.2048	86.4133	87.5478	12.1946	72.466
90	33.6539	20.5851	49.2627	11.7881	86.4937	87.042	12.1946	72.466
91	34.5523	20.0484	49.6025	11.2069	87.1096	86.7226	12.1946	71.5787
92	33.9535	20.0484	49.6025	11.6452	87.1096	86.7226	10.405	71.5787
93	33.2797	20.0484	49.6025	12.0835	87.2871	86.7848	10.9302	71.4458
94	34.6274	20.0484	49.6025	11.7659	87.2871	86.5383	11.268	71.7324
95	34.1031	20.5137	48.5561	11.7659	87.9052	86.2222	10.6192	71.7119
96	33.8037	19.6482	50.4705	11.4012	88.4958	86.2222	10.0936	71.586
97	34.2529	19.8667	50.5222	11.5565	88.4663	86.2683	10.2367	71.5818
98	33.5791	19.4296	50.4187	11.5565	87.4366	86.4936	9.54463	71.3344
99	33.5791	19.4296	50.4187	11.3781	88.0252	86.3509	9.31865	71.3344
100	34.852	19.9324	50.2221	12.0651	87.9642	85.6155	9.37217	71.3344
101	34.852	20.0315	49.784	12.4042	87.6098	85.4869	8.86639	70.1849
102	33.5043	20.4696	49.8831	12.4042	87.6989	86.0546	9.28587	70.1849
103	33.5043	20.4696	49.8831	12.4042	87.6989	86.0546	9.00629	70.1849
104	35.1514	20.1514	50.2717	12.8423	87.5506	85.8225	9.37217	70.1849
105	35.1514	20.3705	50.3212	12.8423	87.6399	85.3191	8.1465	70.1849
106	33.8785	20.3705	50.3212	12.8423	87.6399	85.3191	7.75958	70.1849
107	34.6274	20.3705	50.3212	12.8423	88.4093	85.2407	7.37279	70.1849
108	34.4027	20.5079	50.7577	13.6074	88.9712	85.2407	7.37279	70.1849
109	33.5043	21.113	51.1297	12.7835	88.9712	85.2407	7.37279	70.1849
110	34.5523	21.2807	51.3995	13.1333	88.91	85.5763	6.54821	70.4813
111	34.4027	21.1641	50.911	13.1333	88.7329	85.512	6.6345	70.4813
112	34.2529	21.0109	51.5671	13.2865	88.7329	85.512	6.0543	70.4813
113	34.5523	21.8491	52.9161	13.6218	89.1793	85.1372	6.0543	70.4813
114	35.1514	22.1189	52.7485	13.6218	88.9404	85.4085	5.77471	71.3846
115	34.4027	22.1189	52.7485	14.6643	88.9404	85.4085	4.81668	71.6809
116	35.1514	22.1189	52.7485	14.6643	90.5121	85.0838	4.5371	72.9841
117	35.8252	21.6304	52.8651	14.5478	91.0746	85.1089	4.25751	73.0734
118	33.2047	21.6304	52.8651	16.0133	91.0746	85.1089	4.29028	73.0734
119	31.0336	21.3899	51.8052	16.7409	88.5863	85.9708	3.85383	70.6194
120	30.5844	18.6551	52.8516	14.6828	88.2599	87.2011	4.38803	69.8185
121	29.2367	19.3714	52.1859	16.9589	86.3362	89.1713	4.30756	69.406
122	--	--	--	--	--	--	--	--
123	--	--	--	--	--	--	--	--
124	--	--	--	--	--	--	--	--
125	--	--	--	--	--	--	--	--
126	--	--	--	--	--	--	--	--
127	--	--	--	--	--	--	--	--
128	--	--	--	--	--	--	--	--
129	--	--	--	--	--	--	--	--
130	--	--	--	--	--	--	--	--
131	--	--	--	--	--	--	--	--
132	--	--	--	--	--	--	--	--
133	--	--	--	--	--	--	--	--
134	--	--	--	--	--	--	--	--
135	--	--	--	--	--	--	--	--
136	--	--	--	--	--	--	--	--
137	--	--	--	--	--	--	--	--
138	--	--	--	--	--	--	--	--
139	--	--	--	--	--	--	--	--
140	--	--	--	--	--	--	--	--
141	--	--	--	--	--	--	--	--
142	--	--	--	--	--	--	--	--
143	--	--	--	--	--	--	--	--
144	--	--	--	--	--	--	--	--
145	--	--	--	--	--	--	--	--
146	--	--	--	--	--	--	--	--
147	--	--	--	--	--	--	--	--
148	--	--	--	--	--	--	--	--
149	--	--	--	--	--	--	--	--
150	--	--	--	--	--	--	--	--
151	--	--	--	--	--	--	--	--
152	--	--	--	--	--	--	--	--
153	--	--	--	--	--	--	--	--
154	--	--	--	--	--	--	--	--
155	--	--	--	--	--	--	--	--
156	--	--	--	--	--	--	--	--
157	--	--	--	--	--	--	--	--
158	--	--	--	--	--	--	--	--
159	--	--	--	--	--	--	--	--
160	--	--	--	--	--	--	--	--
161	--	--	--	--	--	--	--	--
162	--	--	--	--	--	--	--	--
163	--	--	--	--	--	--	--	--
164	--	--	--	--	--	--	--	--
165	--	--	--	--	--	--	--	--
166	--	--	--	--	--	--	--	--
167	--	--	--	--	--	--	--	--
168	--	--	--	--	--	--	--	--
169	--	--	--	--	--	--	--	--
170	--	--	--	--	--	--	--	--
171	--	--	--	--	--	--	--	--
172	--	--	--	--	--	--	--	--
173	--	--	--	--	--	--	--	--
174	--	--	--	--	--	--	--	--
175	--	--	--	--	--	--	--	--
176	--	--	--	--	--	--	--	--
177	--	--	--	--	--	--	--	--
178	--	--	--	--	--	--	--	--
179	--	--	--	--	--	--	--	--
180	--	--	--	--	--	--	--	--
181	--	--	--	--	--	--	--	--
182	--	--	--	--	--	--	--	--
183	--	--	--	--	--	--	--	--
184	--	--	--	--	--	--	--	--
185	--	--	--	--	--	--	--	--
186	--	--	--	--	--	--	--	--
187	--	--	--	--	--	--	--	--
188	--	--	--	--	--	--	--	--
189	--	--	--	--	--	--	--	--
190	--	--	--	--	--	--	--	--
191	--	--	--	--	--	--	--	--
192	--	--	--	--	--	--	--	--
193	--	--	--	--	--	--	--	--
194	--	--	--	--	--	--	--	--
195	--	--	--	--	--	--	--	--
196	--	--	--	--	--	--	--	--
197	--	--	--	--	--	--	--	--
198	--	--	--	--	--	--	--	--
199	--	--	--	--	--	--	--	--
200	--	--	--	--	--	--	--	--
201	--	--	--	--	--	--	--	--
202	--	--	--	--	--	--	--	--
203	--	--	--	--	--	--	--	--
204	--	--	--	--	--	--	--	--
205	--	--	--	--	--	--	--	--
206	--	--	--	--	--	--	--	--
207	--	--	--	--	--	--	--	--
208	--	--	--	--	--	--	--	--
209	--	--	--	--	--	--	--	--
210	--	--	--	--	--	--	--	--
211	--	--	--	--	--	--	--	--
212	--	--	--	--	--	--	--	--
213	--	--	--	--	--	--	--	--
214	--	--	--	--	--	--	--	--
215	--	--	--	--	--	--	--	--
216	--	--	--	--	--	--	--	--
217	--	--	--	--	--	--	--	--
218	--	--	--	--	--	--	--	--
219	--	--	--	--	--	--	--	--
220	--	--	--	--	--	--	--	--
221	--	--	--	--	--	--	--	--
222	--	--	--	--	--	--	--	--
223	--	--	--	--	--	--	--	--
224	--	--	--	--	--	--	--	--
225	--	--	--	--	--	--	--	--
226	--	--	--	--	--	--	--	--
227	--	--	--	--	--	--	--	--
228	--	--	--	--	--	--	--	--
229	--	--	--	--	--	--	--	--
230	--	--	--	--	--	--	--	--
231	--	--	--	--	--	--	--	--
232	--	--	--	--	--	--	--	--
233	--	--	--	--	--	--	--	--
234	--	--	--	--	--	--	--	--
235	--	--	--	--	--	--	--	--
236	--	--	--	--	--	--	--	--
237	--	--	--	--	--	--	--	--
238	--	--	--	--	--	--	--	--
239	--	--	--	--	--	--	--	--
240	--	--	--	--	--	--	--	--
241	--	--	--	--	--	--	--	--
242	--	--	--	--	--	--	--	--
243	--	--	--	--	--	--	--	--
244	--	--	--	--	--	--	--	--
245	--	--	--	--	--	--	--	--
246	--	--	--	--	--	--	--	--
247	--	--	--	--	--	--	--	--
248	--	--	--	--	--	--	--	--
249	--	--	--	--	--	--	--	--
250	--	--	--	--	--	--	--	--
251	--	--	--	--	--	--	--	--
252	--	--	--	--	--	--	--	--
253	--	--	--	--	--	--	--	--
254	--	--	--	--	--	--	--	--
255	--	--	--	--	--	--	--	--
256	--	--	--	--	--	--	--	--
257	--	--	--	--	--	--	--	--
258	--	--	--	--	--	--	--	--
259	--	--	--	--	--	--	--	--
260	--	--	--	--	--	--	--	--
261	--	--	--	--	--	--	--	--
262	--	--	--	--	--	--	--	--
263	--	--	--	--	--	--	--	--
264	--	--	--	--	--	--	--	--
265	--	--	--	--	--	--	--	--
266	--	--	--	--	--	--	--	--
267	--	--	--	--	--	--	--	--
268	--	--	--	--	--	--	--	--
269	--	--	--	--	--	--	--	--
270	--	--	--	--	--	--	--	--
271	--	--	--	--	--	--	--	--
272	--	--	--	--	--	--	--	--
273	--	--	--	--	--	--	--	--
274	--	--	--	--	--	--	--	--
275	--	--	--	--	--	--	--	--
276	--	--	--	--	--	--	--	--
277	--	--	--	--	--	--	--	--
278	--	--	--	--	--	--	--	--
279	--	--	--	--	--	--	--	--
280	--	--	--	--	--	--	--	--
281	--	--	--	--	--	--	--	--
282	--	--	--	--	--	--	--	--
283	--	--	--	--	--	--	--	--
284	--	--	--	--	--	--	--	--
285	--	--	--	--	--	--	--	--
286	--	--	--	--	--	--	--	--
287	--	--	--	--	--	--	--	--
288	--	--	--	--	--	--	--	--
289	--	--	--	--	--	--	--	--
290	--	--	--	--	--	--	--	--
291	--	--	--	--	--	--	--	--
292	--	--	--	--	--	--	--	--
293	--	--	--	--	--	--	--	--
294	--	--	--	--	--	--	--	--
295	--	--	--	--	--	--	--	--
296	--	--	--	--	--	--	--	--
297	--	--	--	--	--	--	--	--
298	--	--	--	--	--	--	--	--
299	--	--	--	--	--	--	--	--
300	--	--	--	--	--	--	--	--
301	--	--	--	--	--	--	--	--
302	--	--	--	--	--	--	--	--
303	--	--	--	--	--	--	--	--
304	--	--	--	--	--	--	--	--
305	--	--	--	--	--	--	--	--
306	--	--	--	--	--	--	--	--
307	--	--	--	--	--	--	--	--
308	--	--	--	--	--	--	--	--
309	--	--	--	--	--	--	--	--
310	--	--	--	--	--	--	--	--
311	--	--	--	--	--	--	--	--
312	--	--	--	--	--	--	--	--
313	--	--	--	--	--	--	--	--
314	--	--	--	--	--	--	--	--
315	--	--	--	--	--	--	--	--
316	--	--	--	--	--	--	--	--
317	--	--	--	--	--	--	--	--
318	--	--	--	--	--	--	--	--
319	--	--	--	--	--	--	--	--
320	--	--	--	--	--	--	--	--
321	--	--	--	--	--	--	--	--
322	--	--	--	--	--	--	--	--
323	--	--	--	--	--	--	--	--
324	--	--	--	--	--	--	--	--
325	--	--	--	--	--	--	--	--
326	--	--	--	--	--	--	--	--
327	--	--	--	--	--	--	--	--
328	--	--	--	--	--	--	--	--
329	--	--	--	--	--	--	--	--
330	--	--	--	--	--	--	--	--
331	--	--	--	--	--	--	--	--
332	--	--	--	--	--	--	--	--
333	--	--	--	--	--	--	--	--
334	--	--	--	--	--	--	--	--
335	--	--	--	--	--	--	--	--
336	--	--	--	--	--	--	--	--
337	--	--	--	--	--	--	--	--
338	--	--	--	--	--	--	--	--
339	--	--	--	--	--	--	--	--
340	--	--	--	--	--	--	--	--
341	--	--	--	--	--	--	--	--
342	--	--	--	--	--	--	--	--
343	--	--	--	--	--	--	--	--
344	--	--	--	--	--	--	--	--
345	--	--	--	--	--	--	--	--
346	--	--	--	--	--	--	--	--
347	--	--	--	--	--	--	--	--
348	--	--	--	--	--	--	--	--
349	--	--	--	--	--	--	--	--
350	--	--	--	--	--	--	--	--
351	--	--	--	--	--	--	--	--
352	--	--	--	--	--	--	--	--
353	--	--	--	--	--	--	--	--
354	--	--	--	--	--	--	--	--
355	--	--	--	--	--	--	--	--
356	--	--	--	--	--	--	--	--
357	--	--	--	--	--	--	--	--
358	--	--	--	--	--	--	--	--
359	--	--	--	--	--	--	--	--
360	--	--	--	--	--	--	--	--
361	--	--	--	--	--	--	--	--
362	--	--	--	--	--	--	--	--
363	--	--	--	--	--	--	--	--
364	--	--	--	--	--	--	--	--

## Sheet: S03 mf
Ergebnisse	LO [mm]	HPT [mm]	DHPT [mm]	UE [mm]	JO [mm]	JP [mm]	PW [mm]	LP [mm]
S03mf
1	12.998	20.7784	43.1023	21.2254	69.1865	68.634	5.75046	76.5973
2	12.6221	20.4993	44.4783	21.003	68.9745	68.634	4.5497	76.4163
3	12.6221	20.6661	45.5352	20.944	68.7095	68.2968	4.2125	74.2551
4	12.6221	20.5661	47.3618	20.73	68.9213	68.6957	3.14677	74.6493
5	12.6758	20.3741	47.502	21.4838	69.1108	68.53	2.82539	73.8638
6	12.7295	20.161	47.6839	21.083	69.3592	68.5781	2.83321	73.5259
7	12.8369	20.3755	47.6847	21.0821	69.0233	68.4822	2.65382	73.4597
8	12.6758	20.4102	47.6238	21.2158	69.0233	68.4822	2.65382	73.8247
9	12.4609	20.6465	49.1832	20.6161	69.1352	68.7771	2.56959	74.0354
10	12.4072	20.8321	47.3888	20.8482	69.3778	68.0366	1.9805	73.8086
11	12.5146	20.8466	48.4524	20.6724	69.4282	67.8495	2.00291	73.7468
12	12.4609	21.5459	48.4793	20.575	69.4986	67.894	1.80883	74.0418
13	12.1924	21.6992	47.6953	20.625	69.236	67.9312	1.80794	73.9462
14	12.2461	22.4842	47.7368	21.2401	69.4474	67.9312	2.71586	74.781
15	12.1924	22.8664	50.6185	20.867	69.5127	67.9312	2.60406	75.2862
16	12.1924	23.6141	49.8064	21.4051	69.2181	67.9312	2.22914	75.2764
17	12.3535	24.2575	50.5689	20.9429	69.3966	68.0136	2.12824	76.3157
18	12.3535	24.6079	50.5152	20.4476	69.3451	68.1286	2.16857	76.5174
19	12.2461	24.6131	49.9334	20.3468	69.3387	67.315	2.16301	76.7322
20	12.2998	24.4688	50.1732	19.9994	69.4235	67.6299	1.80251	76.7322
21	12.1387	24.3944	50.5937	20.0483	68.8869	67.3061	1.80251	76.7322
22	12.2461	24.5971	51.0962	20.0342	68.5426	66.8406	1.80251	76.7322
23	12.4072	24.4752	51.1789	19.7205	68.824	66.9844	1.9727	76.7617
24	12.0312	24.4606	50.3742	19.648	69.048	67.4765	1.97112	76.3609
25	11.9238	24.4266	50.3425	19.8614	68.7182	68.1438	1.97145	76.5869
26	12.1924	24.6474	50.5159	19.9888	68.5383	68.0459	1.97405	76.5129
27	12.1387	24.5701	50.4343	19.7398	68.6728	68.0459	2.18409	76.1229
28	12.085	24.7659	49.6039	20.0138	68.6981	67.8359	2.18409	75.5329
29	12.2998	24.2979	49.1602	20.1874	68.5443	67.7907	2.18409	75.5329
30	12.0312	24.6201	49.1524	20.1926	68.8615	67.9417	2.18592	75.2772
31	11.5479	24.5231	49.5845	20.1965	68.8427	68.0467	2.18592	75.2772
32	11.9775	23.8741	50.6495	20.188	68.7886	67.9388	2.18892	75.1072
33	12.085	23.881	51.0792	20.2452	68.8214	68.3815	2.18892	74.9437
34	11.9238	23.8844	51.294	20.5674	68.8214	68.526	2.18592	74.6929
35	11.5479	23.8896	51.6162	20.6748	68.8214	68.526	2.14032	74.4921
36	12.085	23.8584	51.915	20.4592	69.1644	68.3616	2.14032	74.4921
37	12.1924	24.1299	51.6407	20.9914	69.048	68.3616	1.49245	74.2821
38	11.9775	24.223	51.4286	20.8281	68.824	68.3616	1.92613	74.8269
39	11.7627	24.1079	51.1089	20.9355	68.7182	68.3388	1.92613	75.0368
40	11.8701	24.0173	51.248	19.9508	68.9298	68.3388	1.92613	74.9669
41	11.8701	23.9559	51.4135	19.7983	68.5357	68.257	1.92495	75.0608
42	12.1924	23.7396	51.309	19.6402	68.5172	68.362	2.13482	75.1309
43	11.8701	24.1017	50.9123	19.9904	68.5172	68.362	2.13482	75.0608
44	12.1387	24.1017	50.9123	20.1515	68.4625	68.6768	2.13482	75.0761
45	11.9238	24.0735	50.7419	20.5866	68.4974	68.6768	2.42668	75.0062
46	11.7627	24.0784	51.0642	20.6403	68.4974	68.8548	2.4806	75.2952
47	11.4404	24.1422	50.9327	20.531	68.5447	68.9213	2.69882	75.5824
48	11.709	23.8849	51.2217	20.3457	68.3327	68.8742	2.72239	73.7886
49	11.709	23.4732	51.7952	20.5636	68.3327	68.8271	2.86381	73.1598
50	11.5479	23.5158	51.8875	20.6203	68.3335	68.9475	2.95896	73.1516
51	11.3867	23.8372	51.85	20.62	68.1384	69.5531	2.90093	73.1047
52	11.6016	23.805	51.8972	20.837	68.0549	69.8442	2.90093	73.1203
53	11.5479	23.9124	51.8968	21.4283	67.6299	69.686	2.529	72.7622
54	11.3867	23.9112	51.5745	21.5359	67.5558	69.3777	2.24752	72.3671
55	11.2256	24.0622	50.9654	21.9376	67.0249	69.3528	2.26824	71.904
56	11.0645	24.4911	50.855	22.3162	67.3598	69.3828	2.32351	71.5405
57	10.957	24.3234	51.06	22.2638	67.1829	69.1585	2.31904	71.4588
58	11.0107	24.4759	51.2743	22.5034	66.8923	69.1907	2.31904	71.4588
59	10.9033	24.8328	51.3762	23.2803	66.6139	69.4991	2.32127	71.5044
60	10.4199	24.8337	51.2317	23.3885	66.5924	69.6537	2.32574	71.4624
61	10.1514	24.8256	50.6946	23.6017	66.4545	69.8396	2.40365	71.2461
62	10.4199	24.5908	51.4979	23.4415	66.5407	70.554	2.39965	70.8897
63	10.3662	24.5278	51.5946	23.2286	66.5763	70.6857	2.40765	70.7079
64	10.3662	24.9911	51.3718	23.9502	66.3988	71.1864	2.40765	70.1334
65	10.0439	24.96	51.4204	24.0101	66.1641	70.854	2.94721	69.8804
66	9.93652	24.8982	51.6977	22.9284	66.3155	70.6082	2.53136	70.3091
67	9.8291	24.8671	51.9983	22.9271	66.2989	70.7412	2.56049	70.3623
68	9.99023	24.8681	52.1057	23.0356	66.2989	70.6632	2.89529	70.1375
69	9.77539	24.6083	52.8554	22.8824	66.8859	70.6632	2.89529	69.46
70	9.77539	24.5753	52.9045	22.6134	67.1697	70.5362	2.88876	69.3219
71	9.88281	24.5088	53.0032	22.7769	67.2557	70.8949	2.88647	69.3886
72	10.0439	24.5091	53.0744	22.7846	67.0657	70.8215	2.88942	69.3864
73	10.2588	24.4441	53.0657	22.5241	66.5829	70.5768	2.76124	68.7959
74	10.2051	24.6443	52.4476	22.8343	66.2926	70.5209	2.75817	68.433
75	10.0977	24.874	52.3824	22.8376	66.2352	70.8932	2.59548	68.433
76	10.2051	24.8385	52.4668	22.8711	66.3232	70.9359	2.59038	68.7353
77	10.0439	24.7739	52.497	22.864	66.4561	70.9359	2.61418	68.7353
78	10.1514	25.5992	51.8025	23.242	66.9445	70.8634	3.03854	68.321
79	10.0439	25.6835	52.6826	24.0467	66.4344	70.8979	3.03854	68.103
80	10.3125	25.7675	50.4421	24.7886	66.3296	71.7365	3.03854	67.8933
81	9.93652	25.982	50.7646	24.5199	66.1162	71.6896	3.24819	68.0019
82	10.0977	25.954	50.9585	24.6294	66.1914	71.7944	3.15584	68.4597
83	10.2051	26.2496	51.0103	24.4171	66.0617	71.8523	3.73789	68.7394
84	10.4199	25.8164	51.2838	24.3192	66.1984	71.8812	3.32533	68.7286
85	10.1514	25.1905	51.7972	23.6353	66.7796	71.6486	2.99477	68.4635
86	10.0977	25.1279	51.7613	23.2333	66.9067	71.568	3.20256	68.3882
87	10.4199	25.5791	51.466	23.3032	66.8635	71.5454	3.4126	68.1029
88	10.0977	26.1415	51.4375	23.1538	67.055	71.6746	3.66567	67.2777
89	9.88281	26.2438	52.8779	22.9082	67.0289	71.3496	3.70386	67.0105
90	10.3125	26.7947	52.6978	23.3318	66.6969	71.3841	3.70386	66.731
91	10.7422	26.5684	52.7225	23.6619	66.7381	71.4294	3.85243	67.4381
92	10.7959	27.0968	52.568	23.9262	66.4175	71.3581	3.85243	67.6096
93	10.8496	27.454	52.6034	24.0996	66.3033	71.2868	3.85243	67.076
94	10.9033	27.3342	53.1199	23.4903	66.5003	72.0439	3.5619	66.3141
95	10.6885	27.4416	53.1234	23.544	66.6174	71.9629	3.46687	66.3141
96	10.7959	27.5879	53.3294	23.6618	66.9553	72.139	2.54777	66.2127
97	10.7959	27.5258	53.4006	23.5229	66.6954	72.1724	2.57153	66.5237
98	10.9033	27.5092	53.4091	23.5035	66.5681	72.3582	2.78105	66.0507
99	10.9033	28.2494	53.1379	23.6141	66.4969	72.1445	3.02083	66.1685
100	10.9033	28.026	52.9948	23.863	66.4755	72.3062	3.12453	65.6103
101	10.6885	27.8581	53.5256	23.3076	66.8087	72.4794	3.35623	66.0944
102	10.6885	28.6821	54.0882	23.583	66.8467	72.4794	3.35623	67.0808
103	10.7959	29.2066	54.0771	23.6185	66.3735	72.4682	3.58922	65.7912
104	10.5811	29.0718	54.4136	23.5409	66.581	72.6779	3.58922	64.8747
105	10.6348	29.2627	54.5912	23.8321	66.3933	72.6315	3.90387	64.4088
106	10.9033	29.3166	56.0598	23.6991	66.3607	73.051	4.00875	64.7584
107	10.9033	29.1587	55.5311	23.5139	66.6848	73.6451	4.00875	64.9841
108	10.957	28.8982	53.9486	23.2063	66.7908	73.7001	4.11235	64.3328
109	11.1182	28.972	53.8036	23.1647	67.2819	73.7002	4.21183	63.9945
110	11.0645	28.8126	53.883	22.7186	67.5617	73.7002	4.08308	64.2143
111	11.1719	28.7242	53.9451	22.648	67.699	73.3363	4.03315	64.2725
112	11.333	29.0955	53.9405	22.8717	67.8533	73.5048	4.13405	64.1686
113	11.3867	28.9596	54.0135	22.8377	68.5039	73.2003	4.44377	63.48
114	11.6016	29.1084	53.9335	23.4332	68.3968	73.3249	4.44732	62.9486
115	12.1387	29.49	53.3009	23.7289	68.023	73.3448	4.44779	63.2788
116	12.3535	29.3374	53.5586	23.273	68.3169	73.3646	4.44578	63.6203
117	11.9775	29.808	53.1497	23.2079	68.4212	73.4703	4.54935	63.6325
118	11.9775	29.8468	53.0935	23.7803	68.4442	73.4703	4.9125	63.4034
119	12.1387	29.8482	52.6533	23.7813	68.5274	73.4703	5.01702	63.1245
120	12.1924	29.8472	52.0781	23.7245	68.697	73.5996	5.22606	63.1245
121	12.0312	29.8472	52.0781	23.604	68.7953	73.7289	5.25086	63.1944
122	12.1387	29.6529	52.0053	23.4462	69.0812	74.1711	5.60502	64.0424
123	12.4072	29.9484	51.6989	24.171	69.0884	74.0667	5.60502	63.3977
124	12.2461	29.8451	51.5913	24.4839	68.6671	73.6989	5.60778	62.7599
125	12.4072	30.3025	51.9411	24.1329	68.6671	73.6989	5.69194	61.8211
126	12.4072	30.2712	52.2819	24.4085	68.8434	74.0373	5.69194	61.921
127	12.5684	30.2843	52.6898	24.3247	68.8744	74.2918	5.6973	62.5422
128	12.6758	30.3048	52.5802	24.6707	68.7593	74.4605	5.92757	62.8056
129	12.9443	30.1514	52.3681	24.7581	69.0244	74.5101	5.92757	61.986
130	12.5684	30.1048	52.4744	24.4305	69.3052	74.4755	5.48298	61.6318
131	12.7832	29.9395	52.5415	24.2976	69.684	74.5005	5.06505	61.2305
132	12.7832	30.0403	52.4057	24.783	69.7083	74.58	4.70168	61.4229
133	12.8906	29.8057	52.652	24.5051	70.1015	74.8139	4.83113	60.6992
134	13.1055	29.4627	52.6433	24.5194	69.9943	74.8437	4.3112	60.4302
135	13.374	28.9312	52.1706	24.6266	70.173	74.8688	4.38657	59.9596
136	13.5352	27.9535	51.1252	24.047	70.2252	74.6798	4.66957	59.8951
137	13.5352	28.1006	51.3766	24.1218	70.4881	74.5874	4.66702	60.1382
138	13.4814	28.0059	51.7075	24.1054	70.2961	74.5362	4.66702	60.2079
139	13.5889	27.5191	51.775	24.1282	70.383	74.8235	4.66702	60.2065
140	13.6426	27.6696	51.1392	24.1282	70.383	74.8235	5.47597	59.9992
141	13.6963	28.079	50.5261	24.7542	70.0886	75.1896	5.19046	60.2773
142	13.8037	27.612	50.5764	24.4285	70.2969	75.2939	5.19046	60.5739
143	13.6426	27.5121	50.4619	24.5393	70.263	75.9198	5.19046	59.948
144	13.5352	27.4413	49.9188	24.5966	70.3809	75.7368	5.19046	59.6868
145	13.6963	27.256	49.4755	24.8718	70.3809	75.7368	5.19046	59.3062
146	13.4277	27.1465	49.3944	24.8866	70.4846	75.5025	5.19046	59.7417
147	13.75	27.0394	49.3863	24.7795	70.5718	76.0121	5.18772	60.2267
148	13.75	26.256	49.3914	24.982	70.97	75.9854	5.34461	59.879
149	13.6426	26.2808	49.0701	24.9944	70.7603	75.5584	4.73073	59.7805
150	13.75	26.9516	49.5636	25.3328	70.8285	75.6827	4.7284	59.44
151	13.75	26.8289	49.7701	25.5471	70.8285	75.6827	4.7284	59.7882
152	13.8037	26.6379	49.4331	25.8724	70.8285	75.5355	4.7166	59.3139
153	13.8574	26.4387	49.5125	25.8817	70.8386	75.5355	4.7166	59.3312
154	13.9648	26.2399	49.2827	25.7249	71.0532	75.5875	4.7166	59.3312
155	13.8574	25.9977	49.4623	24.9432	70.9174	75.6947	4.89379	58.8134
156	13.9111	26.3748	50.0358	25.1845	70.9174	75.7801	4.89644	58.0218
157	14.0186	26.3589	50.2501	25.0199	70.9174	75.7801	4.89644	58.925
158	14.126	26.1304	50.6386	24.682	71.5506	76.0931	5.10481	59.2542
159	13.9648	26.1132	51.1607	24.6559	71.6684	76.1193	5.02722	58.8545
160	13.9111	26.1732	50.4112	25.0307	71.6684	76.2038	5.02903	58.6712
161	14.0723	26.3872	49.5616	25.5099	71.4216	75.665	5.03218	58.6049
162	13.8574	26.7142	49.3511	25.7612	70.8213	75.7687	5.03309	58.6089
163	14.0723	26.6125	49.3198	25.1852	70.9342	75.873	4.8226	58.9591
164	14.0723	26.5792	49.9235	25.1963	70.9326	75.9773	4.95254	59.0117
165	14.0723	26.5294	50.1994	25.2041	70.897	75.9517	4.95254	58.7846
166	14.0723	26.4075	50.4064	25.2151	71.336	75.8455	5.05686	58.8188
167	14.0723	26.1559	49.2427	24.7656	71.6221	75.8455	5.26551	58.9579
168	13.75	26.116	49.292	24.2449	71.8367	75.7514	5.47597	59.2235
169	13.75	25.8266	50.2144	23.8478	71.6936	75.7514	5.47597	59.1897
170	13.8574	25.638	51.4101	23.7186	71.7004	75.7514	5.47597	58.9978
171	13.9648	24.7664	51.6165	24.0689	71.4042	75.7007	5.39997	58.7195
172	13.9111	25.2484	51.3836	24.0946	71.3527	75.6754	5.37463	58.4431
173	13.5889	25.6321	51.8043	24.5287	70.8088	75.7038	5.37463	58.5655
174	13.8037	25.9434	49.1935	24.4949	71.0142	75.862	5.92252	58.8704
175	13.8037	26.2995	53.1943	24.0673	71.16	75.862	5.92252	58.9384
176	13.75	26.4404	53.0414	23.9759	71.0337	75.9287	5.91945	58.5721
177	13.8037	25.7729	51.1363	24.3739	70.6701	75.9287	5.65796	57.9814
178	13.8037	25.3646	51.5034	24.7081	70.2736	76.0995	5.63063	58.5233
179	13.6426	25.3321	51.6976	24.6583	70.7804	76.2563	5.62842	58.7583
180	13.6426	25.4804	48.2891	24.923	70.6792	76.2303	5.62842	58.3588
181	13.3203	25.4707	48.3287	24.9075	70.5688	76.2043	5.68066	58.3415
182	13.2129	25.5171	49.1935	24.7046	70.5688	76.2043	5.02929	57.994
183	13.5352	26.1001	49.5689	24.8315	70.4319	76.2043	5.02929	57.9592
184	13.8037	25.44	49.9835	24.6246	70.4384	76.2043	5.02929	58.7236
185	13.5352	26.2406	51.2085	24.4145	70.4488	76.3882	5.72468	58.8158
186	13.3203	26.4367	49.2864	25.0068	70.2272	76.3882	5.72468	58.7627
187	13.374	26.5401	49.1564	25.2113	70.2205	76.3882	5.82877	58.1913
188	13.3203	26.422	49.1679	25.0862	70.6839	76.3638	5.41243	58.4526
189	13.2129	26.4245	48.7785	25.1014	70.4854	76.4664	5.41566	58.7942
190	13.4277	26.5103	48.6367	25.1619	70.268	76.5099	5.41675	58.9547
191	12.7295	26.593	45.4003	25.2791	70.0765	76.3239	5.42314	58.8389
192	12.5146	25.7414	46.4117	25.0785	69.8772	76.0406	5.41568	58.466
193	12.5684	25.3028	47.3098	24.6934	70.0467	75.7941	5.41514	58.2295
194	12.1924	25.0297	47.368	24.426	70.0368	76.2255	5.45571	58.3721
195	11.9775	24.8758	48.1504	24.3792	69.471	76.1211	5.87701	58.6
196	11.4941	24.3441	47.5977	24.5184	69.4761	76.0705	5.98106	58.5485
197	10.6885	22.4	45.5905	24.804	69.1167	76.6082	6.41884	58.0041
198	10.1514	20.6896	44.5163	24.5656	66.0569	77.6116	7.50003	57.8858
199	8.16406	14.606	36.1348	25.3205	62.8777	78.0208	10.7017	61.3942
200	7.41211	6.2483	26.568	27.1152	62.8123	77.8118	16.8603	63.4701
201	6.06934	2.01358	21.153	30.2905	61.9578	77.9779	18.5907	64.2266
202	6.06934	0.816446	28.1493	30.8754	60.805	77.6769	19.0791	65.3872
203	7.19727	1.37013	27.7428	30.599	61.3023	77.5925	19.1162	66.7948
204	7.08984	1.18615	27.564	30.4977	60.8013	77.4657	19.2815	69.2467
205	7.57324	1.50351	27.9996	30.2269	61.0239	76.7693	19.535	69.4686
206	8.00293	1.37084	27.1951	28.6393	60.9644	76.2707	19.0977	70.0714
207	7.94922	1.20204	27.3102	28.6064	60.8663	75.9797	19.159	70.1574
208	8.16406	2.78589	24.5648	28.1211	61.4921	74.8604	19.2983	70.5144
209	8.3252	2.98633	24.0169	27.8999	61.7783	74.8364	19.4369	70.794
210	8.00293	3.73207	20.2774	27.87	61.7389	74.4575	19.3081	70.7289
211	8.3252	4.53962	20.7086	27.4523	61.9958	73.9146	18.5922	71.8129
212	--	--	--	--	--	--	--	--
213	--	--	--	--	--	--	--	--
214	--	--	--	--	--	--	--	--
215	--	--	--	--	--	--	--	--
216	--	--	--	--	--	--	--	--
217	--	--	--	--	--	--	--	--
218	--	--	--	--	--	--	--	--
219	--	--	--	--	--	--	--	--
220	--	--	--	--	--	--	--	--
221	--	--	--	--	--	--	--	--
222	--	--	--	--	--	--	--	--
223	--	--	--	--	--	--	--	--
224	--	--	--	--	--	--	--	--
225	--	--	--	--	--	--	--	--
226	--	--	--	--	--	--	--	--
227	--	--	--	--	--	--	--	--
228	--	--	--	--	--	--	--	--
229	--	--	--	--	--	--	--	--
230	--	--	--	--	--	--	--	--
231	--	--	--	--	--	--	--	--
232	--	--	--	--	--	--	--	--
233	--	--	--	--	--	--	--	--
234	--	--	--	--	--	--	--	--
235	--	--	--	--	--	--	--	--
236	--	--	--	--	--	--	--	--
237	--	--	--	--	--	--	--	--
238	--	--	--	--	--	--	--	--
239	--	--	--	--	--	--	--	--
240	--	--	--	--	--	--	--	--
241	--	--	--	--	--	--	--	--
242	--	--	--	--	--	--	--	--
243	--	--	--	--	--	--	--	--
244	--	--	--	--	--	--	--	--
245	--	--	--	--	--	--	--	--
246	--	--	--	--	--	--	--	--
247	--	--	--	--	--	--	--	--
248	--	--	--	--	--	--	--	--
249	--	--	--	--	--	--	--	--
250	--	--	--	--	--	--	--	--
251	--	--	--	--	--	--	--	--
252	--	--	--	--	--	--	--	--
253	--	--	--	--	--	--	--	--
254	--	--	--	--	--	--	--	--
255	--	--	--	--	--	--	--	--
256	--	--	--	--	--	--	--	--
257	--	--	--	--	--	--	--	--
258	--	--	--	--	--	--	--	--
259	--	--	--	--	--	--	--	--
260	--	--	--	--	--	--	--	--
261	--	--	--	--	--	--	--	--
262	--	--	--	--	--	--	--	--
263	--	--	--	--	--	--	--	--
264	--	--	--	--	--	--	--	--
265	--	--	--	--	--	--	--	--
266	--	--	--	--	--	--	--	--
267	--	--	--	--	--	--	--	--
268	--	--	--	--	--	--	--	--
269	--	--	--	--	--	--	--	--
270	--	--	--	--	--	--	--	--
271	--	--	--	--	--	--	--	--
272	--	--	--	--	--	--	--	--
273	--	--	--	--	--	--	--	--
274	--	--	--	--	--	--	--	--
275	--	--	--	--	--	--	--	--
276	--	--	--	--	--	--	--	--
277	--	--	--	--	--	--	--	--
278	--	--	--	--	--	--	--	--
279	--	--	--	--	--	--	--	--
280	--	--	--	--	--	--	--	--
281	--	--	--	--	--	--	--	--
282	--	--	--	--	--	--	--	--
283	--	--	--	--	--	--	--	--
284	--	--	--	--	--	--	--	--
285	--	--	--	--	--	--	--	--
286	--	--	--	--	--	--	--	--
287	--	--	--	--	--	--	--	--
288	--	--	--	--	--	--	--	--
289	--	--	--	--	--	--	--	--
290	--	--	--	--	--	--	--	--
291	--	--	--	--	--	--	--	--
292	--	--	--	--	--	--	--	--
293	--	--	--	--	--	--	--	--
294	--	--	--	--	--	--	--	--
295	--	--	--	--	--	--	--	--
296	--	--	--	--	--	--	--	--
297	--	--	--	--	--	--	--	--
298	--	--	--	--	--	--	--	--
299	--	--	--	--	--	--	--	--
300	--	--	--	--	--	--	--	--
301	--	--	--	--	--	--	--	--
302	--	--	--	--	--	--	--	--
303	--	--	--	--	--	--	--	--
304	--	--	--	--	--	--	--	--
305	--	--	--	--	--	--	--	--
306	--	--	--	--	--	--	--	--
307	--	--	--	--	--	--	--	--
308	--	--	--	--	--	--	--	--
309	--	--	--	--	--	--	--	--
310	--	--	--	--	--	--	--	--
311	--	--	--	--	--	--	--	--
312	--	--	--	--	--	--	--	--
313	--	--	--	--	--	--	--	--
314	--	--	--	--	--	--	--	--
315	--	--	--	--	--	--	--	--
316	--	--	--	--	--	--	--	--
317	--	--	--	--	--	--	--	--
318	--	--	--	--	--	--	--	--
319	--	--	--	--	--	--	--	--
320	--	--	--	--	--	--	--	--
321	--	--	--	--	--	--	--	--
322	--	--	--	--	--	--	--	--
323	--	--	--	--	--	--	--	--
324	--	--	--	--	--	--	--	--
325	--	--	--	--	--	--	--	--
326	--	--	--	--	--	--	--	--
327	--	--	--	--	--	--	--	--
328	--	--	--	--	--	--	--	--
329	--	--	--	--	--	--	--	--
330	--	--	--	--	--	--	--	--
331	--	--	--	--	--	--	--	--
332	--	--	--	--	--	--	--	--
333	--	--	--	--	--	--	--	--
334	--	--	--	--	--	--	--	--
335	--	--	--	--	--	--	--	--
336	--	--	--	--	--	--	--	--
337	--	--	--	--	--	--	--	--
338	--	--	--	--	--	--	--	--
339	--	--	--	--	--	--	--	--
340	--	--	--	--	--	--	--	--
341	--	--	--	--	--	--	--	--
342	--	--	--	--	--	--	--	--
343	--	--	--	--	--	--	--	--
344	--	--	--	--	--	--	--	--
345	--	--	--	--	--	--	--	--
346	--	--	--	--	--	--	--	--
347	--	--	--	--	--	--	--	--
348	--	--	--	--	--	--	--	--
349	--	--	--	--	--	--	--	--
350	--	--	--	--	--	--	--	--
351	--	--	--	--	--	--	--	--
352	--	--	--	--	--	--	--	--
353	--	--	--	--	--	--	--	--
354	--	--	--	--	--	--	--	--
355	--	--	--	--	--	--	--	--
356	--	--	--	--	--	--	--	--
357	--	--	--	--	--	--	--	--
358	--	--	--	--	--	--	--	--
359	--	--	--	--	--	--	--	--
360	--	--	--	--	--	--	--	--
361	--	--	--	--	--	--	--	--
362	--	--	--	--	--	--	--	--
363	--	--	--	--	--	--	--	--
364	--	--	--	--	--	--	--	--
365	--	--	--	--	--	--	--	--
366	--	--	--	--	--	--	--	--
367	--	--	--	--	--	--	--	--
368	--	--	--	--	--	--	--	--
369	--	--	--	--	--	--	--	--
370	--	--	--	--	--	--	--	--
371	--	--	--	--	--	--	--	--
372	--	--	--	--	--	--	--	--
373	--	--	--	--	--	--	--	--
374	--	--	--	--	--	--	--	--
375	--	--	--	--	--	--	--	--
376	--	--	--	--	--	--	--	--
377	--	--	--	--	--	--	--	--
378	--	--	--	--	--	--	--	--
379	--	--	--	--	--	--	--	--
380	--	--	--	--	--	--	--	--
381	--	--	--	--	--	--	--	--
382	--	--	--	--	--	--	--	--
383	--	--	--	--	--	--	--	--
384	--	--	--	--	--	--	--	--
385	--	--	--	--	--	--	--	--
386	--	--	--	--	--	--	--	--
387	--	--	--	--	--	--	--	--
388	--	--	--	--	--	--	--	--
389	--	--	--	--	--	--	--	--
390	--	--	--	--	--	--	--	--
391	--	--	--	--	--	--	--	--
392	--	--	--	--	--	--	--	--
393	--	--	--	--	--	--	--	--
394	--	--	--	--	--	--	--	--
395	--	--	--	--	--	--	--	--
396	--	--	--	--	--	--	--	--
397	--	--	--	--	--	--	--	--
398	--	--	--	--	--	--	--	--
399	--	--	--	--	--	--	--	--
400	--	--	--	--	--	--	--	--
401	--	--	--	--	--	--	--	--
402	--	--	--	--	--	--	--	--
403	--	--	--	--	--	--	--	--
404	--	--	--	--	--	--	--	--
405	--	--	--	--	--	--	--	--
406	--	--	--	--	--	--	--	--
407	--	--	--	--	--	--	--	--
408	--	--	--	--	--	--	--	--
409	--	--	--	--	--	--	--	--
410	--	--	--	--	--	--	--	--
411	--	--	--	--	--	--	--	--
412	--	--	--	--	--	--	--	--
413	--	--	--	--	--	--	--	--
414	--	--	--	--	--	--	--	--
415	--	--	--	--	--	--	--	--
416	--	--	--	--	--	--	--	--
417	--	--	--	--	--	--	--	--
418	--	--	--	--	--	--	--	--
419	--	--	--	--	--	--	--	--
420	--	--	--	--	--	--	--	--
421	--	--	--	--	--	--	--	--
422	--	--	--	--	--	--	--	--
423	--	--	--	--	--	--	--	--
424	--	--	--	--	--	--	--	--
425	--	--	--	--	--	--	--	--
426	--	--	--	--	--	--	--	--
427	--	--	--	--	--	--	--	--
428	--	--	--	--	--	--	--	--
429	--	--	--	--	--	--	--	--
430	--	--	--	--	--	--	--	--
431	--	--	--	--	--	--	--	--
432	--	--	--	--	--	--	--	--
433	--	--	--	--	--	--	--	--
434	--	--	--	--	--	--	--	--
435	--	--	--	--	--	--	--	--
436	--	--	--	--	--	--	--	--
437	--	--	--	--	--	--	--	--
438	--	--	--	--	--	--	--	--
439	--	--	--	--	--	--	--	--
440	--	--	--	--	--	--	--	--
441	--	--	--	--	--	--	--	--
442	--	--	--	--	--	--	--	--
443	--	--	--	--	--	--	--	--
444	--	--	--	--	--	--	--	--
445	--	--	--	--	--	--	--	--
446	--	--	--	--	--	--	--	--
447	--	--	--	--	--	--	--	--
448	--	--	--	--	--	--	--	--
449	--	--	--	--	--	--	--	--
450	--	--	--	--	--	--	--	--
451	--	--	--	--	--	--	--	--
452	--	--	--	--	--	--	--	--
453	--	--	--	--	--	--	--	--
454	--	--	--	--	--	--	--	--
455	--	--	--	--	--	--	--	--
456	--	--	--	--	--	--	--	--
457	--	--	--	--	--	--	--	--
458	--	--	--	--	--	--	--	--
459	--	--	--	--	--	--	--	--
460	--	--	--	--	--	--	--	--
461	--	--	--	--	--	--	--	--
462	--	--	--	--	--	--	--	--
463	--	--	--	--	--	--	--	--
464	--	--	--	--	--	--	--	--
465	--	--	--	--	--	--	--	--
466	--	--	--	--	--	--	--	--
467	--	--	--	--	--	--	--	--
468	--	--	--	--	--	--	--	--
469	--	--	--	--	--	--	--	--
470	--	--	--	--	--	--	--	--
471	--	--	--	--	--	--	--	--
472	--	--	--	--	--	--	--	--
473	--	--	--	--	--	--	--	--
474	--	--	--	--	--	--	--	--
475	--	--	--	--	--	--	--	--
476	--	--	--	--	--	--	--	--
477	--	--	--	--	--	--	--	--
478	--	--	--	--	--	--	--	--
479	--	--	--	--	--	--	--	--
480	--	--	--	--	--	--	--	--
481	--	--	--	--	--	--	--	--
482	--	--	--	--	--	--	--	--
483	--	--	--	--	--	--	--	--
484	--	--	--	--	--	--	--	--
485	--	--	--	--	--	--	--	--
486	--	--	--	--	--	--	--	--
487	--	--	--	--	--	--	--	--
488	--	--	--	--	--	--	--	--
489	--	--	--	--	--	--	--	--
490	--	--	--	--	--	--	--	--
491	--	--	--	--	--	--	--	--
492	--	--	--	--	--	--	--	--
493	--	--	--	--	--	--	--	--
494	--	--	--	--	--	--	--	--
495	--	--	--	--	--	--	--	--
496	--	--	--	--	--	--	--	--
497	--	--	--	--	--	--	--	--
498	--	--	--	--	--	--	--	--
499	--	--	--	--	--	--	--	--
500	--	--	--	--	--	--	--	--
501	--	--	--	--	--	--	--	--
502	--	--	--	--	--	--	--	--
503	--	--	--	--	--	--	--	--
504	--	--	--	--	--	--	--	--
505	--	--	--	--	--	--	--	--
506	--	--	--	--	--	--	--	--
507	--	--	--	--	--	--	--	--
508	--	--	--	--	--	--	--	--
509	--	--	--	--	--	--	--	--
510	--	--	--	--	--	--	--	--
511	--	--	--	--	--	--	--	--
512	--	--	--	--	--	--	--	--
513	--	--	--	--	--	--	--	--
514	--	--	--	--	--	--	--	--
515	--	--	--	--	--	--	--	--
516	--	--	--	--	--	--	--	--
517	--	--	--	--	--	--	--	--
518	--	--	--	--	--	--	--	--
519	--	--	--	--	--	--	--	--
520	--	--	--	--	--	--	--	--
521	--	--	--	--	--	--	--	--
522	--	--	--	--	--	--	--	--
523	--	--	--	--	--	--	--	--
524	--	--	--	--	--	--	--	--
525	--	--	--	--	--	--	--	--
526	--	--	--	--	--	--	--	--
527	--	--	--	--	--	--	--	--
528	--	--	--	--	--	--	--	--
529	--	--	--	--	--	--	--	--
530	--	--	--	--	--	--	--	--
531	--	--	--	--	--	--	--	--
532	--	--	--	--	--	--	--	--
533	--	--	--	--	--	--	--	--
534	--	--	--	--	--	--	--	--
535	--	--	--	--	--	--	--	--
536	--	--	--	--	--	--	--	--
537	--	--	--	--	--	--	--	--
538	--	--	--	--	--	--	--	--
539	--	--	--	--	--	--	--	--
540	--	--	--	--	--	--	--	--
541	--	--	--	--	--	--	--	--
542	--	--	--	--	--	--	--	--
543	--	--	--	--	--	--	--	--
544	--	--	--	--	--	--	--	--
545	--	--	--	--	--	--	--	--
546	--	--	--	--	--	--	--	--
547	--	--	--	--	--	--	--	--
548	--	--	--	--	--	--	--	--
549	--	--	--	--	--	--	--	--
550	--	--	--	--	--	--	--	--
551	--	--	--	--	--	--	--	--
552	--	--	--	--	--	--	--	--
553	--	--	--	--	--	--	--	--
554	--	--	--	--	--	--	--	--
555	--	--	--	--	--	--	--	--
556	--	--	--	--	--	--	--	--
557	--	--	--	--	--	--	--	--
558	--	--	--	--	--	--	--	--
559	--	--	--	--	--	--	--	--
560	--	--	--	--	--	--	--	--
561	--	--	--	--	--	--	--	--
562	--	--	--	--	--	--	--	--
563	--	--	--	--	--	--	--	--
564	--	--	--	--	--	--	--	--
565	--	--	--	--	--	--	--	--
566	--	--	--	--	--	--	--	--
567	--	--	--	--	--	--	--	--
568	--	--	--	--	--	--	--	--
569	--	--	--	--	--	--	--	--
570	--	--	--	--	--	--	--	--
571	--	--	--	--	--	--	--	--
572	--	--	--	--	--	--	--	--
573	--	--	--	--	--	--	--	--
574	--	--	--	--	--	--	--	--
575	--	--	--	--	--	--	--	--
576	--	--	--	--	--	--	--	--
577	--	--	--	--	--	--	--	--
578	--	--	--	--	--	--	--	--
579	--	--	--	--	--	--	--	--
580	--	--	--	--	--	--	--	--
581	--	--	--	--	--	--	--	--
582	--	--	--	--	--	--	--	--
583	--	--	--	--	--	--	--	--
584	--	--	--	--	--	--	--	--
585	--	--	--	--	--	--	--	--
586	--	--	--	--	--	--	--	--
587	--	--	--	--	--	--	--	--
588	--	--	--	--	--	--	--	--
589	--	--	--	--	--	--	--	--
590	--	--	--	--	--	--	--	--
591	--	--	--	--	--	--	--	--
592	--	--	--	--	--	--	--	--
593	--	--	--	--	--	--	--	--
594	--	--	--	--	--	--	--	--
595	--	--	--	--	--	--	--	--
596	--	--	--	--	--	--	--	--
597	--	--	--	--	--	--	--	--
598	--	--	--	--	--	--	--	--
599	--	--	--	--	--	--	--	--
600	--	--	--	--	--	--	--	--
601	--	--	--	--	--	--	--	--
602	--	--	--	--	--	--	--	--
603	--	--	--	--	--	--	--	--
604	--	--	--	--	--	--	--	--
605	--	--	--	--	--	--	--	--
606	--	--	--	--	--	--	--	--
607	--	--	--	--	--	--	--	--
608	--	--	--	--	--	--	--	--
609	--	--	--	--	--	--	--	--
610	--	--	--	--	--	--	--	--
611	--	--	--	--	--	--	--	--
612	--	--	--	--	--	--	--	--
613	--	--	--	--	--	--	--	--
614	--	--	--	--	--	--	--	--
615	--	--	--	--	--	--	--	--
616	--	--	--	--	--	--	--	--
617	--	--	--	--	--	--	--	--
618	--	--	--	--	--	--	--	--
619	--	--	--	--	--	--	--	--
620	--	--	--	--	--	--	--	--
621	--	--	--	--	--	--	--	--
622	--	--	--	--	--	--	--	--
623	--	--	--	--	--	--	--	--
624	--	--	--	--	--	--	--	--
625	--	--	--	--	--	--	--	--
626	--	--	--	--	--	--	--	--
627	--	--	--	--	--	--	--	--
628	--	--	--	--	--	--	--	--
629	--	--	--	--	--	--	--	--
630	--	--	--	--	--	--	--	--
631	--	--	--	--	--	--	--	--
632	--	--	--	--	--	--	--	--
633	--	--	--	--	--	--	--	--
634	--	--	--	--	--	--	--	--
635	--	--	--	--	--	--	--	--
636	--	--	--	--	--	--	--	--
637	--	--	--	--	--	--	--	--
638	--	--	--	--	--	--	--	--
639	--	--	--	--	--	--	--	--
640	--	--	--	--	--	--	--	--
641	--	--	--	--	--	--	--	--
642	--	--	--	--	--	--	--	--
643	--	--	--	--	--	--	--	--
644	--	--	--	--	--	--	--	--
645	--	--	--	--	--	--	--	--
646	--	--	--	--	--	--	--	--
647	--	--	--	--	--	--	--	--
648	--	--	--	--	--	--	--	--
649	--	--	--	--	--	--	--	--
650	--	--	--	--	--	--	--	--
651	--	--	--	--	--	--	--	--
652	--	--	--	--	--	--	--	--
653	--	--	--	--	--	--	--	--
654	--	--	--	--	--	--	--	--
655	--	--	--	--	--	--	--	--
656	--	--	--	--	--	--	--	--
657	--	--	--	--	--	--	--	--
658	--	--	--	--	--	--	--	--
659	--	--	--	--	--	--	--	--
660	--	--	--	--	--	--	--	--
661	--	--	--	--	--	--	--	--
662	--	--	--	--	--	--	--	--
663	--	--	--	--	--	--	--	--
664	--	--	--	--	--	--	--	--
665	--	--	--	--	--	--	--	--
666	--	--	--	--	--	--	--	--
667	--	--	--	--	--	--	--	--
668	--	--	--	--	--	--	--	--
669	--	--	--	--	--	--	--	--
670	--	--	--	--	--	--	--	--
671	--	--	--	--	--	--	--	--
672	--	--	--	--	--	--	--	--
673	--	--	--	--	--	--	--	--
674	--	--	--	--	--	--	--	--
675	--	--	--	--	--	--	--	--
676	--	--	--	--	--	--	--	--
677	--	--	--	--	--	--	--	--
678	--	--	--	--	--	--	--	--
679	--	--	--	--	--	--	--	--
680	--	--	--	--	--	--	--	--
681	--	--	--	--	--	--	--	--
682	--	--	--	--	--	--	--	--
683	--	--	--	--	--	--	--	--
684	--	--	--	--	--	--	--	--
685	--	--	--	--	--	--	--	--
686	--	--	--	--	--	--	--	--
687	--	--	--	--	--	--	--	--
688	--	--	--	--	--	--	--	--
689	--	--	--	--	--	--	--	--
690	--	--	--	--	--	--	--	--
691	--	--	--	--	--	--	--	--
692	--	--	--	--	--	--	--	--
693	--	--	--	--	--	--	--	--
694	--	--	--	--	--	--	--	--
695	--	--	--	--	--	--	--	--
696	--	--	--	--	--	--	--	--
697	--	--	--	--	--	--	--	--
698	--	--	--	--	--	--	--	--
699	--	--	--	--	--	--	--	--
700	--	--	--	--	--	--	--	--
701	--	--	--	--	--	--	--	--
702	--	--	--	--	--	--	--	--
703	--	--	--	--	--	--	--	--
704	--	--	--	--	--	--	--	--
705	--	--	--	--	--	--	--	--
706	--	--	--	--	--	--	--	--
707	--	--	--	--	--	--	--	--
708	--	--	--	--	--	--	--	--
709	--	--	--	--	--	--	--	--
710	--	--	--	--	--	--	--	--
711	--	--	--	--	--	--	--	--
712	--	--	--	--	--	--	--	--
713	--	--	--	--	--	--	--	--
714	--	--	--	--	--	--	--	--
715	--	--	--	--	--	--	--	--
716	--	--	--	--	--	--	--	--
717	--	--	--	--	--	--	--	--
718	--	--	--	--	--	--	--	--
719	--	--	--	--	--	--	--	--
720	--	--	--	--	--	--	--	--
721	--	--	--	--	--	--	--	--
722	--	--	--	--	--	--	--	--
723	--	--	--	--	--	--	--	--
724	--	--	--	--	--	--	--	--
725	--	--	--	--	--	--	--	--
726	--	--	--	--	--	--	--	--
727	--	--	--	--	--	--	--	--
728	--	--	--	--	--	--	--	--
729	--	--	--	--	--	--	--	--
730	--	--	--	--	--	--	--	--
731	--	--	--	--	--	--	--	--
732	--	--	--	--	--	--	--	--
733	--	--	--	--	--	--	--	--
734	--	--	--	--	--	--	--	--
735	--	--	--	--	--	--	--	--
736	--	--	--	--	--	--	--	--
737	--	--	--	--	--	--	--	--
738	--	--	--	--	--	--	--	--
739	--	--	--	--	--	--	--	--
740	--	--	--	--	--	--	--	--
741	--	--	--	--	--	--	--	--
742	--	--	--	--	--	--	--	--
743	--	--	--	--	--	--	--	--
744	--	--	--	--	--	--	--	--
745	--	--	--	--	--	--	--	--
746	--	--	--	--	--	--	--	--
747	--	--	--	--	--	--	--	--
748	--	--	--	--	--	--	--	--
749	--	--	--	--	--	--	--	--
750	--	--	--	--	--	--	--	--
751	--	--	--	--	--	--	--	--
752	--	--	--	--	--	--	--	--
753	--	--	--	--	--	--	--	--
754	--	--	--	--	--	--	--	--
755	--	--	--	--	--	--	--	--
756	--	--	--	--	--	--	--	--
757	--	--	--	--	--	--	--	--
758	--	--	--	--	--	--	--	--
759	--	--	--	--	--	--	--	--
760	--	--	--	--	--	--	--	--
761	--	--	--	--	--	--	--	--
762	--	--	--	--	--	--	--	--
763	--	--	--	--	--	--	--	--
764	--	--	--	--	--	--	--	--
765	--	--	--	--	--	--	--	--
766	--	--	--	--	--	--	--	--
767	--	--	--	--	--	--	--	--
768	--	--	--	--	--	--	--	--
769	--	--	--	--	--	--	--	--
770	--	--	--	--	--	--	--	--
771	--	--	--	--	--	--	--	--
772	--	--	--	--	--	--	--	--
773	--	--	--	--	--	--	--	--
774	--	--	--	--	--	--	--	--
775	--	--	--	--	--	--	--	--
776	--	--	--	--	--	--	--	--
777	--	--	--	--	--	--	--	--
778	--	--	--	--	--	--	--	--
779	--	--	--	--	--	--	--	--
780	--	--	--	--	--	--	--	--
781	--	--	--	--	--	--	--	--
782	--	--	--	--	--	--	--	--
783	--	--	--	--	--	--	--	--
784	--	--	--	--	--	--	--	--
785	--	--	--	--	--	--	--	--
786	--	--	--	--	--	--	--	--
787	--	--	--	--	--	--	--	--
788	--	--	--	--	--	--	--	--
789	--	--	--	--	--	--	--	--
790	--	--	--	--	--	--	--	--
791	--	--	--	--	--	--	--	--
792	--	--	--	--	--	--	--	--
793	--	--	--	--	--	--	--	--
794	--	--	--	--	--	--	--	--
795	--	--	--	--	--	--	--	--
796	--	--	--	--	--	--	--	--
797	--	--	--	--	--	--	--	--
798	--	--	--	--	--	--	--	--
799	--	--	--	--	--	--	--	--
800	--	--	--	--	--	--	--	--
801	--	--	--	--	--	--	--	--
802	--	--	--	--	--	--	--	--
803	--	--	--	--	--	--	--	--
804	--	--	--	--	--	--	--	--
805	--	--	--	--	--	--	--	--
806	--	--	--	--	--	--	--	--
807	--	--	--	--	--	--	--	--
808	--	--	--	--	--	--	--	--
809	--	--	--	--	--	--	--	--
810	--	--	--	--	--	--	--	--
811	--	--	--	--	--	--	--	--
812	--	--	--	--	--	--	--	--
813	--	--	--	--	--	--	--	--
814	--	--	--	--	--	--	--	--
815	--	--	--	--	--	--	--	--
816	--	--	--	--	--	--	--	--
817	--	--	--	--	--	--	--	--
818	--	--	--	--	--	--	--	--
819	--	--	--	--	--	--	--	--
820	--	--	--	--	--	--	--	--
821	--	--	--	--	--	--	--	--
822	--	--	--	--	--	--	--	--
823	--	--	--	--	--	--	--	--
824	--	--	--	--	--	--	--	--
825	--	--	--	--	--	--	--	--
826	--	--	--	--	--	--	--	--
827	--	--	--	--	--	--	--	0
828	--	--	--	--	--	--	--	0
829	--	--	--	--	--	--	--	0
830	--	--	--	--	--	--	--	0
831	--	--	--	--	--	--	--	0
832	--	--	--	--	--	--	--	0
833	--	--	--	--	--	--	--	0
834	--	--	--	--	--	--	--	0
835	--	--	--	--	--	--	--	0
836	--	--	--	--	--	--	--	0
837	--	--	--	--	--	--	--	0
838	--	--	--	--	--	--	--	0
839	--	--	--	--	--	--	--	0
840	--	--	--	--	--	--	--	0
841	--	--	--	--	--	--	--	0
842	--	--	--	--	--	--	--	0
843	--	--	--	--	--	--	--	0
844	--	--	--	--	--	--	--	0
845	--	--	--	--	--	--	--	0
846	--	--	--	--	--	--	--	0
847	--	--	--	--	--	--	--	0
848	--	--	--	--	--	--	--	0
849	--	--	--	--	--	--	--	0
850	--	--	--	--	--	--	--	0
851	--	--	--	--	--	--	--	0
852	--	--	--	--	--	--	--	0
853	--	--	--	--	--	--	--	0
854	--	--	--	--	--	--	--	0
855	--	--	--	--	--	--	--	0
856	--	--	--	--	--	--	--	0
857	--	--	--	--	--	--	--	0
858	--	--	--	--	--	--	--	0
859	--	--	--	--	--	--	--	0
860	--	--	--	--	--	--	--	0
861	--	--	--	--	--	--	--	0
862	--	--	--	--	--	--	--	0
863	--	--	--	--	--	--	--	0
864	--	--	--	--	--	--	--	0
865	--	--	--	--	--	--	--	0
866	--	--	--	--	--	--	--	0
867	--	--	--	--	--	--	--	0
868	--	--	--	--	--	--	--	0
869	--	--	--	--	--	--	--	0
870	--	--	--	--	--	--	--	0
871	--	--	--	--	--	--	--	0
872	--	--	--	--	--	--	--	0
873	--	--	--	--	--	--	--	0
874	--	--	--	--	--	--	--	0
875	--	--	--	--	--	--	--	0
876	--	--	--	--	--	--	--	0
877	--	--	--	--	--	--	--	0
878	--	--	--	--	--	--	--	0
879	--	--	--	--	--	--	--	0
880	--	--	--	--	--	--	--	0
881	--	--	--	--	--	--	--	0
882	--	--	--	--	--	--	--	0
883	--	--	--	--	--	--	--	0
884	--	--	--	--	--	--	--	0
885	--	--	--	--	--	--	--	0
886	--	--	--	--	--	--	--	0
887	--	--	--	--	--	--	--	0
888	--	--	--	--	--	--	--	0
889	--	--	--	--	--	--	--	0
890	--	--	--	--	--	--	--	0
891	--	--	--	--	--	--	--	0
892	--	--	--	--	--	--	--	0
893	--	--	--	--	--	--	--	0
894	--	--	--	--	--	--	--	0
895	--	--	--	--	--	--	--	0
896	--	--	--	--	--	--	--	0
897	--	--	--	--	--	--	--	0
898	--	--	--	--	--	--	--	0
899	--	--	--	--	--	--	--	0
900	--	--	--	--	--	--	--	0
901	--	--	--	--	--	--	--	0
902	--	--	--	--	--	--	--	0
903	--	--	--	--	--	--	--	0
904	--	--	--	--	--	--	--	0
905	--	--	--	--	--	--	--	0
906	--	--	--	--	--	--	--	0
907	--	--	--	--	--	--	--	0
908	--	--	--	--	--	--	--	0
909	--	--	--	--	--	--	--	0
910	--	--	--	--	--	--	--	0
911	--	--	--	--	--	--	--	0
912	--	--	--	--	--	--	--	0
913	--	--	--	--	--	--	--	0
914	--	--	--	--	--	--	--	0
915	--	--	--	--	--	--	--	0
916	--	--	--	--	--	--	--	0
917	--	--	--	--	--	--	--	0
918	--	--	--	--	--	--	--	0
919	--	--	--	--	--	--	--	0
920	--	--	--	--	--	--	--	0
921	--	--	--	--	--	--	--	0
922	--	--	--	--	--	--	--	0
923	--	--	--	--	--	--	--	0
924	--	--	--	--	--	--	--	0
925	--	--	--	--	--	--	--	0
926	--	--	--	--	--	--	--	0
927	--	--	--	--	--	--	--	0
928	--	--	--	--	--	--	--	0
929	--	--	--	--	--	--	--	0
930	--	--	--	--	--	--	--	0
931	--	--	--	--	--	--	--	0
932	--	--	--	--	--	--	--	0
933	--	--	--	--	--	--	--	0
934	--	--	--	--	--	--	--	0
935	--	--	--	--	--	--	--	0
936	--	--	--	--	--	--	--	0
937	--	--	--	--	--	--	--	0
938	--	--	--	--	--	--	--	0
939	--	--	--	--	--	--	--	0
940	--	--	--	--	--	--	--	0
941	--	--	--	--	--	--	--	0
942	--	--	--	--	--	--	--	0
943	--	--	--	--	--	--	--	0
944	--	--	--	--	--	--	--	0
945	--	--	--	--	--	--	--	0
946	--	--	--	--	--	--	--	0
947	--	--	--	--	--	--	--	0
948	--	--	--	--	--	--	--	0
949	--	--	--	--	--	--	--	0
950	--	--	--	--	--	--	--	0
951	--	--	--	--	--	--	--	0
952	--	--	--	--	--	--	--	0
953	--	--	--	--	--	--	--	0
954	--	--	--	--	--	--	--	0
955	--	--	--	--	--	--	--	0
956	--	--	--	--	--	--	--	0
957	--	--	--	--	--	--	--	0
958	--	--	--	--	--	--	--	0
959	--	--	--	--	--	--	--	0
960	--	--	--	--	--	--	--	0
961	--	--	--	--	--	--	--	0
962	--	--	--	--	--	--	--	0
963	--	--	--	--	--	--	--	0
964	--	--	--	--	--	--	--	0
965	--	--	--	--	--	--	--	0
966	--	--	--	--	--	--	--	0
967	--	--	--	--	--	--	--	0
968	--	--	--	--	--	--	--	0
969	--	--	--	--	--	--	--	0
970	--	--	--	--	--	--	--	0
971	--	--	--	--	--	--	--	0
972	--	--	--	--	--	--	--	0
973	--	--	--	--	--	--	--	0
974	--	--	--	--	--	--	--	0
975	--	--	--	--	--	--	--	0
976	--	--	--	--	--	--	--	0
977	--	--	--	--	--	--	--	0
978	--	--	--	--	--	--	--	0
979	--	--	--	--	--	--	--	0
980	--	--	--	--	--	--	--	0
981	--	--	--	--	--	--	--	0
982	--	--	--	--	--	--	--	0
983	--	--	--	--	--	--	--	0
984	--	--	--	--	--	--	--	0
985	--	--	--	--	--	--	--	0
986	--	--	--	--	--	--	--	0
987	--	--	--	--	--	--	--	0
988	--	--	--	--	--	--	--	0
989	--	--	--	--	--	--	--	0
990	--	--	--	--	--	--	--	0
991	--	--	--	--	--	--	--	0
992	--	--	--	--	--	--	--	0
993	--	--	--	--	--	--	--	0
994	--	--	--	--	--	--	--	0
995	--	--	--	--	--	--	--	0
996	--	--	--	--	--	--	--	0
997	--	--	--	--	--	--	--	0
998	--	--	--	--	--	--	--	0
999	--	--	--	--	--	--	--	0
1000	--	--	--	--	--	--	--	0
1001	--	--	--	--	--	--	--	0
1002	--	--	--	--	--	--	--	0
1003	--	--	--	--	--	--	--	0
1004	--	--	--	--	--	--	--	0
1005	--	--	--	--	--	--	--	0
1006	--	--	--	--	--	--	--	0
1007	--	--	--	--	--	--	--	0
1008	--	--	--	--	--	--	--	0
1009	--	--	--	--	--	--	--	0
1010	--	--	--	--	--	--	--	0
1011	--	--	--	--	--	--	--	0
1012	--	--	--	--	--	--	--	0
1013	--	--	--	--	--	--	--	0
1014	--	--	--	--	--	--	--	0
1015	--	--	--	--	--	--	--	0
1016	--	--	--	--	--	--	--	0
1017	--	--	--	--	--	--	--	0
1018	--	--	--	--	--	--	--	0
1019	--	--	--	--	--	--	--	0
1020	--	--	--	--	--	--	--	0
1021	--	--	--	--	--	--	--	0
1022	--	--	--	--	--	--	--	0
1023	--	--	--	--	--	--	--	0
1024	--	--	--	--	--	--	--	0
1025	--	--	--	--	--	--	--	0
1026	--	--	--	--	--	--	--	0
1027	--	--	--	--	--	--	--	0
1028	--	--	--	--	--	--	--	0
1029	--	--	--	--	--	--	--	0
1030	--	--	--	--	--	--	--	0
1031	--	--	--	--	--	--	--	0
1032	--	--	--	--	--	--	--	0
1033	--	--	--	--	--	--	--	0
1034	--	--	--	--	--	--	--	0
1035	--	--	--	--	--	--	--	0
1036	--	--	--	--	--	--	--	0
1037	--	--	--	--	--	--	--	0
1038	--	--	--	--	--	--	--	0
1039	--	--	--	--	--	--	--	0
1040	--	--	--	--	--	--	--	0
1041	--	--	--	--	--	--	--	0
1042	--	--	--	--	--	--	--	0
1043	--	--	--	--	--	--	--	0
1044	--	--	--	--	--	--	--	0
1045	--	--	--	--	--	--	--	0
1046	--	--	--	--	--	--	--	0
1047	--	--	--	--	--	--	--	0
1048	--	--	--	--	--	--	--	0
1049	--	--	--	--	--	--	--	0
1050	--	--	--	--	--	--	--	0
1051	--	--	--	--	--	--	--	0
1052	--	--	--	--	--	--	--	0
1053	--	--	--	--	--	--	--	0
1054	--	--	--	--	--	--	--	0
1055	--	--	--	--	--	--	--	0
1056	--	--	--	--	--	--	--	0
1057	--	--	--	--	--	--	--	0
1058	--	--	--	--	--	--	--	0
1059	--	--	--	--	--	--	--	0
1060	--	--	--	--	--	--	--	0
1061	--	--	--	--	--	--	--	0
1062	--	--	--	--	--	--	--	0
1063	--	--	--	--	--	--	--	0
1064	--	--	--	--	--	--	--	0
1065	--	--	--	--	--	--	--	0
1066	--	--	--	--	--	--	--	0
1067	--	--	--	--	--	--	--	0
1068	--	--	--	--	--	--	--	0
1069	--	--	--	--	--	--	--	0
1070	--	--	--	--	--	--	--	0
1071	--	--	--	--	--	--	--	0
1072	--	--	--	--	--	--	--	0
1073	--	--	--	--	--	--	--	0
1074	--	--	--	--	--	--	--	0
1075	--	--	--	--	--	--	--	0
1076	--	--	--	--	--	--	--	0
1077	--	--	--	--	--	--	--	0
1078	--	--	--	--	--	--	--	0
1079	--	--	--	--	--	--	--	0
1080	--	--	--	--	--	--	--	0
1081	--	--	--	--	--	--	--	0
1082	--	--	--	--	--	--	--	0
1083	--	--	--	--	--	--	--	0
1084	--	--	--	--	--	--	--	0
1085	--	--	--	--	--	--	--	0
1086	--	--	--	--	--	--	--	0
1087	--	--	--	--	--	--	--	0
1088	--	--	--	--	--	--	--	0
1089	--	--	--	--	--	--	--	0
1090	--	--	--	--	--	--	--	0
1091	--	--	--	--	--	--	--	0
1092	--	--	--	--	--	--	--	0
1093	--	--	--	--	--	--	--	0
1094	--	--	--	--	--	--	--	0
1095	--	--	--	--	--	--	--	0
1096	--	--	--	--	--	--	--	0
1097	--	--	--	--	--	--	--	0
1098	--	--	--	--	--	--	--	0
1099	--	--	--	--	--	--	--	0
1100	--	--	--	--	--	--	--	0
1101	--	--	--	--	--	--	--	0
1102	--	--	--	--	--	--	--	0
1103	--	--	--	--	--	--	--	0
1104	--	--	--	--	--	--	--	0
1105	--	--	--	--	--	--	--	0
1106	--	--	--	--	--	--	--	0
1107	--	--	--	--	--	--	--	0
1108	--	--	--	--	--	--	--	0
1109	--	--	--	--	--	--	--	0
1110	--	--	--	--	--	--	--	0
1111	--	--	--	--	--	--	--	0
1112	--	--	--	--	--	--	--	0
1113	--	--	--	--	--	--	--	0
1114	--	--	--	--	--	--	--	0
1115	--	--	--	--	--	--	--	0
1116	--	--	--	--	--	--	--	0
1117	--	--	--	--	--	--	--	0
1118	--	--	--	--	--	--	--	0
1119	--	--	--	--	--	--	--	0
1120	--	--	--	--	--	--	--	0
1121	--	--	--	--	--	--	--	0
1122	--	--	--	--	--	--	--	0
1123	--	--	--	--	--	--	--	0
1124	--	--	--	--	--	--	--	0
1125	--	--	--	--	--	--	--	0
1126	--	--	--	--	--	--	--	0
1127	--	--	--	--	--	--	--	0
1128	--	--	--	--	--	--	--	0
1129	--	--	--	--	--	--	--	0
1130	--	--	--	--	--	--	--	0
1131	--	--	--	--	--	--	--	0
1132	--	--	--	--	--	--	--	0
1133	--	--	--	--	--	--	--	0
1134	--	--	--	--	--	--	--	0
1135	--	--	--	--	--	--	--	0
1136	--	--	--	--	--	--	--	0
1137	--	--	--	--	--	--	--	0
1138	--	--	--	--	--	--	--	0
1139	--	--	--	--	--	--	--	0
1140	--	--	--	--	--	--	--	0
1141	--	--	--	--	--	--	--	0
1142	--	--	--	--	--	--	--	0
1143	--	--	--	--	--	--	--	0
1144	--	--	--	--	--	--	--	0
1145	--	--	--	--	--	--	--	0
1146	--	--	--	--	--	--	--	0
1147	--	--	--	--	--	--	--	0
1148	--	--	--	--	--	--	--	0
1149	--	--	--	--	--	--	--	0
1150	--	--	--	--	--	--	--	0
1151	--	--	--	--	--	--	--	0
1152	--	--	--	--	--	--	--	0
1153	--	--	--	--	--	--	--	0
1154	--	--	--	--	--	--	--	0
1155	--	--	--	--	--	--	--	0
1156	--	--	--	--	--	--	--	0
1157	--	--	--	--	--	--	--	0
1158	--	--	--	--	--	--	--	0
1159	--	--	--	--	--	--	--	0
1160	--	--	--	--	--	--	--	0
1161	--	--	--	--	--	--	--	0
1162	--	--	--	--	--	--	--	0
1163	--	--	--	--	--	--	--	0
1164	--	--	--	--	--	--	--	0
1165	--	--	--	--	--	--	--	0
1166	--	--	--	--	--	--	--	0
1167	--	--	--	--	--	--	--	0
1168	--	--	--	--	--	--	--	0
1169	--	--	--	--	--	--	--	0
1170	--	--	--	--	--	--	--	0
1171	--	--	--	--	--	--	--	0
1172	--	--	--	--	--	--	--	0
1173	--	--	--	--	--	--	--	0
1174	--	--	--	--	--	--	--	0
1175	--	--	--	--	--	--	--	0
1176	--	--	--	--	--	--	--	0
1177	--	--	--	--	--	--	--	0
1178	--	--	--	--	--	--	--	0
1179	--	--	--	--	--	--	--	0
1180	--	--	--	--	--	--	--	0
1181	--	--	--	--	--	--	--	0
1182	--	--	--	--	--	--	--	0
1183	--	--	--	--	--	--	--	0
1184	--	--	--	--	--	--	--	0
1185	--	--	--	--	--	--	--	0
1186	--	--	--	--	--	--	--	0
1187	--	--	--	--	--	--	--	0
1188	--	--	--	--	--	--	--	0
1189	--	--	--	--	--	--	--	0
1190	--	--	--	--	--	--	--	0
1191	--	--	--	--	--	--	--	0
1192	--	--	--	--	--	--	--	0
1193	--	--	--	--	--	--	--	0
1194	--	--	--	--	--	--	--	0
1195	--	--	--	--	--	--	--	0
1196	--	--	--	--	--	--	--	0
1197	--	--	--	--	--	--	--	0
1198	--	--	--	--	--	--	--	0
1199	--	--	--	--	--	--	--	0
1200	--	--	--	--	--	--	--	0
1201	--	--	--	--	--	--	--	0
1202	--	--	--	--	--	--	--	0
1203	--	--	--	--	--	--	--	0
1204	--	--	--	--	--	--	--	0
1205	--	--	--	--	--	--	--	0
1206	--	--	--	--	--	--	--	0
1207	--	--	--	--	--	--	--	0
1208	--	--	--	--	--	--	--	0
1209	--	--	--	--	--	--	--	0
1210	--	--	--	--	--	--	--	0
1211	--	--	--	--	--	--	--	0
1212	--	--	--	--	--	--	--	0
1213	--	--	--	--	--	--	--	0
1214	--	--	--	--	--	--	--	0
1215	--	--	--	--	--	--	--	0
1216	--	--	--	--	--	--	--	0
1217	--	--	--	--	--	--	--	0
1218	--	--	--	--	--	--	--	0
1219	--	--	--	--	--	--	--	0
1220	--	--	--	--	--	--	--	0
1221	--	--	--	--	--	--	--	0
1222	--	--	--	--	--	--	--	0
1223	--	--	--	--	--	--	--	0
1224	--	--	--	--	--	--	--	0
1225	--	--	--	--	--	--	--	0
1226	--	--	--	--	--	--	--	0
1227	--	--	--	--	--	--	--	0
1228	--	--	--	--	--	--	--	0
1229	--	--	--	--	--	--	--	0
1230	--	--	--	--	--	--	--	0
1231	--	--	--	--	--	--	--	0
1232	--	--	--	--	--	--	--	0
1233	--	--	--	--	--	--	--	0
1234	--	--	--	--	--	--	--	0
1235	--	--	--	--	--	--	--	0
1236	--	--	--	--	--	--	--	0
1237	--	--	--	--	--	--	--	0
1238	--	--	--	--	--	--	--	0
1239	--	--	--	--	--	--	--	0
1240	--	--	--	--	--	--	--	0
1241	--	--	--	--	--	--	--	0
1242	--	--	--	--	--	--	--	0
1243	--	--	--	--	--	--	--	0
1244	--	--	--	--	--	--	--	0
1245	--	--	--	--	--	--	--	0
1246	--	--	--	--	--	--	--	0
1247	--	--	--	--	--	--	--	0
1248	--	--	--	--	--	--	--	0
1249	--	--	--	--	--	--	--	0
1250	--	--	--	--	--	--	--	0
1251	--	--	--	--	--	--	--	0
1252	--	--	--	--	--	--	--	0
1253	--	--	--	--	--	--	--	0
1254	--	--	--	--	--	--	--	0
1255	--	--	--	--	--	--	--	0
1256	--	--	--	--	--	--	--	0
1257	--	--	--	--	--	--	--	0
1258	--	--	--	--	--	--	--	0
1259	--	--	--	--	--	--	--	0
1260	--	--	--	--	--	--	--	0
1261	--	--	--	--	--	--	--	0
1262	--	--	--	--	--	--	--	0
1263	--	--	--	--	--	--	--	0
1264	--	--	--	--	--	--	--	0
1265	--	--	--	--	--	--	--	0
1266	--	--	--	--	--	--	--	0
1267	--	--	--	--	--	--	--	0
1268	--	0	0	0	0	0	--	0
1269	--	0	0	0	0	0	--	0
1270	--	0	0	0	0	0	--	0
1271	--	0	0	0	0	0	--	0
1272	--	0	0	0	0	0	--	0
1273	--	0	0	0	0	0	--	0
1274	--	0	0	0	0	0	--	0
1275	--	0	0	0	0	0	--	0
1276	--	0	0	0	0	0	--	0
1277	--	0	0	0	0	0	--	0
1278	--	0	0	0	0	0	--	0
1279	--	0	0	0	0	0	--	0
1280	--	0	0	0	0	0	--	0
1281	--	0	0	0	0	0	--	0
1282	--	0	0	0	0	0	--	0
1283	--	0	0	0	0	0	--	0
1284	--	0	0	0	0	0	--	0
1285	--	0	0	0	0	0	--	0
1286	--	0	0	0	0	0	--	0
1287	--	0	0	0	0	0	--	0
1288	--	0	0	0	0	0	--	0
1289	--	0	0	0	0	0	--	0
1290	--	0	0	0	0	0	--	0
1291	--	0	0	0	0	0	--	0
1292	--	0	0	0	0	0	--	0
1293	--	0	0	0	0	0	--	0
1294	--	0	0	0	0	0	--	0
1295	--	0	0	0	0	0	--	0
1296	--	0	0	0	0	0	--	0
1297	--	0	0	0	0	0	--	0
1298	--	0	0	0	0	0	--	0
1299	--	0	0	0	0	0	--	0
1300	--	0	0	0	0	0	--	0
1301	--	0	0	0	0	0	--	0
1302	--	0	0	0	0	0	--	0
1303	--	0	0	0	0	0	--	0
1304	--	0	0	0	0	0	--	0
1305	--	0	0	0	0	0	--	0
1306	--	0	0	0	0	0	--	0
1307	--	0	0	0	0	0	--	0
1308	--	0	0	0	0	0	--	0
1309	--	0	0	0	0	0	--	0
1310	--	0	0	0	0	0	--	0
1311	--	0	0	0	0	0	--	0
1312	--	0	0	0	0	0	--	0
1313	--	0	0	0	0	0	--	0
1314	--	0	0	0	0	0	--	0
1315	--	0	0	0	0	0	--	0
1316	--	0	0	0	0	0	--	0
1317	--	0	0	0	0	0	--	0
1318	--	0	0	0	0	0	--	0
1319	--	0	0	0	0	0	--	0
1320	--	0	0	0	0	0	--	0
1321	--	0	0	0	0	0	--	0
1322	--	0	0	0	0	0	--	0
1323	--	0	0	0	0	0	--	0
1324	--	0	0	0	0	0	--	0
1325	--	0	0	0	0	0	--	0
1326	--	0	0	0	0	0	--	0
1327	--	0	0	0	0	0	--	0
1328	--	0	0	0	0	0	--	0
1329	--	0	0	0	0	0	--	0
1330	--	0	0	0	0	0	--	0
1331	--	0	0	0	0	0	--	0
1332	--	0	0	0	0	0	--	0
1333	--	0	0	0	0	0	--	0
1334	--	0	0	0	0	0	--	0
1335	--	0	0	0	0	0	--	0
1336	--	0	0	0	0	0	--	0
1337	--	0	0	0	0	0	--	0
1338	--	0	0	0	0	0	--	0
1339	--	0	0	0	0	0	--	0
1340	--	0	0	0	0	0	--	0
1341	--	0	0	0	0	0	--	0
1342	--	0	0	0	0	0	--	0
1343	--	0	0	0	0	0	--	0
1344	--	0	0	0	0	0	--	0
1345	--	0	0	0	0	0	--	0
1346	--	0	0	0	0	0	--	0
1347	--	0	0	0	0	0	--	0
1348	--	0	0	0	0	0	--	0
1349	--	0	0	0	0	0	--	0
1350	--	0	0	0	0	0	--	0
1351	--	0	0	0	0	0	--	0
1352	--	0	0	0	0	0	--	0
1353	--	0	0	0	0	0	--	0
1354	--	0	0	0	0	0	--	0
1355	--	0	0	0	0	0	--	0
1356	--	0	0	0	0	0	--	0
1357	--	0	0	0	0	0	--	0
1358	--	0	0	0	0	0	--	0
1359	--	0	0	0	0	0	--	0
1360	--	0	0	0	0	0	--	0
1361	--	0	0	0	0	0	--	0
1362	--	0	0	0	0	0	--	0
1363	--	0	0	0	0	0	--	0
1364	--	0	0	0	0	0	--	0
1365	--	0	0	0	0	0	--	0
1366	--	0	0	0	0	0	--	0
1367	--	0	0	0	0	0	--	0
1368	--	0	0	0	0	0	--	0
1369	--	0	0	0	0	0	--	0
1370	--	0	0	0	0	0	--	0
1371	--	0	0	0	0	0	--	0
1372	--	0	0	0	0	0	--	0
1373	--	0	0	0	0	0	--	0
1374	--	0	0	0	0	0	--	0
1375	--	0	0	0	0	0	--	0
1376	--	0	0	0	0	0	--	0
1377	--	0	0	0	0	0	--	0
1378	--	0	0	0	0	0	--	0
1379	--	0	0	0	0	0	--	0
1380	--	0	0	0	0	0	--	0
1381	--	0	0	0	0	0	--	0
1382	--	0	0	0	0	0	--	0
1383	--	0	0	0	0	0	--	0
1384	--	0	0	0	0	0	--	0
1385	--	0	0	0	0	0	--	0
1386	--	0	0	0	0	0	--	0
1387	--	0	0	0	0	0	--	0
1388	--	0	0	0	0	0	--	0
1389	--	0	0	0	0	0	--	0
1390	--	0	0	0	0	0	--	0
1391	--	0	0	0	0	0	--	0
1392	--	0	0	0	0	0	--	0
1393	--	0	0	0	0	0	--	0
1394	--	0	0	0	0	0	--	0
1395	--	0	0	0	0	0	--	0
1396	--	0	0	0	0	0	--	0
1397	--	0	0	0	0	0	--	0
1398	--	0	0	0	0	0	--	0
1399	--	0	0	0	0	0	--	0
1400	--	0	0	0	0	0	--	0
1401	--	0	0	0	0	0	--	0
1402	--	0	0	0	0	0	--	0
1403	--	0	0	0	0	0	--	0
1404	--	0	0	0	0	0	--	0
1405	--	0	0	0	0	0	--	0
1406	--	0	0	0	0	0	--	0
1407	--	0	0	0	0	0	--	0
1408	--	0	0	0	0	0	--	0
1409	--	0	0	0	0	0	--	0
1410	--	0	0	0	0	0	--	0
1411	--	0	0	0	0	0	--	0
1412	--	0	0	0	0	0	--	0
1413	--	0	0	0	0	0	--	0
1414	--	0	0	0	0	0	--	0
1415	--	0	0	0	0	0	--	0
1416	--	0	0	0	0	0	--	0
1417	--	0	0	0	0	0	--	0
1418	--	0	0	0	0	0	--	0
1419	--	0	0	0	0	0	--	0
1420	--	0	0	0	0	0	--	0
1421	--	0	0	0	0	0	--	0
1422	--	0	0	0	0	0	--	0
1423	--	0	0	0	0	0	--	0
1424	--	0	0	0	0	0	--	0
1425	--	0	0	0	0	0	--	0
1426	--	0	0	0	0	0	--	0
1427	--	0	0	0	0	0	--	0
1428	--	0	0	0	0	0	--	0
1429	--	0	0	0	0	0	--	0
1430	--	0	0	0	0	0	--	0
1431	--	0	0	0	0	0	--	0
1432	--	0	0	0	0	0	--	0
1433	--	0	0	0	0	0	--	0
1434	--	0	0	0	0	0	--	0
1435	--	0	0	0	0	0	--	0
1436	--	0	0	0	0	0	--	0
1437	--	0	0	0	0	0	--	0
1438	--	0	0	0	0	0	--	0
1439	--	0	0	0	0	0	--	0
1440	--	0	0	0	0	0	--	0
1441	--	0	0	0	0	0	--	0
1442	--	0	0	0	0	0	--	0
1443	--	0	0	0	0	0	--	0
1444	--	0	0	0	0	0	--	0
1445	--	0	0	0	0	0	--	0
1446	--	0	0	0	0	0	--	0
1447	--	0	0	0	0	0	--	0
1448	--	0	0	0	0	0	--	0
1449	--	0	0	0	0	0	--	0
1450	--	0	0	0	0	0	--	0
1451	--	0	0	0	0	0	--	0
1452	--	0	0	0	0	0	--	0
1453	--	0	0	0	0	0	--	0
1454	--	0	0	0	0	0	--	0
1455	--	0	0	0	0	0	--	0
1456	--	0	0	0	0	0	--	0
1457	--	0	0	0	0	0	--	0
1458	--	0	0	0	0	0	--	0
1459	--	0	0	0	0	0	--	0
1460	--	0	0	0	0	0	--	0
1461	--	0	0	0	0	0	--	0
1462	--	0	0	0	0	0	--	0
1463	--	0	0	0	0	0	--	0
1464	--	0	0	0	0	0	--	0
1465	--	0	0	0	0	0	--	0
1466	--	0	0	0	0	0	--	0
1467	--	0	0	0	0	0	--	0
1468	--	0	0	0	0	0	--	0
1469	--	0	0	0	0	0	--	0
1470	--	0	0	0	0	0	--	0
1471	--	0	0	0	0	0	--	0
1472	--	0	0	0	0	0	0	0
1473	--	0	0	0	0	0	0	0
1474	--	0	0	0	0	0	0	0
1475	--	0	0	0	0	0	0	0
1476	--	0	0	0	0	0	0	0
1477	--	0	0	0	0	0	0	0
1478	--	0	0	0	0	0	0	0
1479	--	0	0	0	0	0	0	0
1480	--	0	0	0	0	0	0	0
1481	--	0	0	0	0	0	0	0
1482	--	0	0	0	0	0	0	0
1483	--	0	0	0	0	0	0	0
1484	--	0	0	0	0	0	0	0
1485	--	0	0	0	0	0	0	0
1486	--	0	0	0	0	0	0	0
1487	--	0	0	0	0	0	0	0
1488	--	0	0	0	0	0	0	0
1489	--	0	0	0	0	0	0	0
1490	--	0	0	0	0	0	0	0
1491	--	0	0	0	0	0	0	0
1492	--	0	0	0	0	0	0	0
1493	--	0	0	0	0	0	0	0
1494	--	0	0	0	0	0	0	0
1495	--	0	0	0	0	0	0	0
1496	--	0	0	0	0	0	0	0
1497	--	0	0	0	0	0	0	0
1498	--	0	0	0	0	0	0	0
1499	--	0	0	0	0	0	0	0
1500	--	0	0	0	0	0	0	0
1501	--	0	0	0	0	0	0	0
1502	--	0	0	0	0	0	0	0
1503	--	0	0	0	0	0	0	0
1504	--	0	0	0	0	0	0	0
1505	--	0	0	0	0	0	0	0
1506	--	0	0	0	0	0	0	0
1507	--	0	0	0	0	0	0	0
1508	--	0	0	0	0	0	0	0
1509	--	0	0	0	0	0	0	0
1510	--	0	0	0	0	0	0	0
1511	--	0	0	0	0	0	0	0
1512	--	0	0	0	0	0	0	0
1513	--	0	0	0	0	0	0	0
1514	--	0	0	0	0	0	0	0
1515	--	0	0	0	0	0	0	0
1516	--	0	0	0	0	0	0	0
1517	--	0	0	0	0	0	0	0
1518	--	0	0	0	0	0	0	0
1519	--	0	0	0	0	0	0	0
1520	--	0	0	0	0	0	0	0
1521	--	0	0	0	0	0	0	0
1522	--	0	0	0	0	0	0	0
1523	--	0	0	0	0	0	0	0
1524	--	0	0	0	0	0	0	0
1525	--	0	0	0	0	0	0	0
1526	--	0	0	0	0	0	0	0
1527	--	0	0	0	0	0	0	0
1528	--	0	0	0	0	0	0	0
1529	--	0	0	0	0	0	0	0
1530	--	0	0	0	0	0	0	0
1531	--	0	0	0	0	0	0	0
1532	--	0	0	0	0	0	0	0
1533	--	0	0	0	0	0	0	0
1534	--	0	0	0	0	0	0	0
1535	--	0	0	0	0	0	0	0
1536	--	0	0	0	0	0	0	0
1537	--	0	0	0	0	0	0	0
1538	--	0	0	0	0	0	0	0
1539	--	0	0	0	0	0	0	0
1540	--	0	0	0	0	0	0	0
1541	--	0	0	0	0	0	0	0
1542	--	0	0	0	0	0	0	0
1543	--	0	0	0	0	0	0	0
1544	--	0	0	0	0	0	0	0
1545	--	0	0	0	0	0	0	0
1546	--	0	0	0	0	0	0	0
1547	--	0	0	0	0	0	0	0
1548	--	0	0	0	0	0	0	0
1549	--	0	0	0	0	0	0	0
1550	--	0	0	0	0	0	0	0
1551	--	0	0	0	0	0	0	0
1552	--	0	0	0	0	0	0	0
1553	--	0	0	0	0	0	0	0
1554	--	0	0	0	0	0	0	0
1555	--	0	0	0	0	0	0	0
1556	--	0	0	0	0	0	0	0
1557	--	0	0	0	0	0	0	0
1558	--	0	0	0	0	0	0	0
1559	--	0	0	0	0	0	0	0
1560	--	0	0	0	0	0	0	0
1561	--	0	0	0	0	0	0	0
1562	--	0	0	0	0	0	0	0
1563	--	0	0	0	0	0	0	0
1564	--	0	0	0	0	0	0	0
1565	--	0	0	0	0	0	0	0
1566	--	0	0	0	0	0	0	0
1567	--	0	0	0	0	0	0	0
1568	--	0	0	0	0	0	0	0
1569	--	0	0	0	0	0	0	0
1570	--	0	0	0	0	0	0	0
1571	--	0	0	0	0	0	0	0
1572	--	0	0	0	0	0	0	0
1573	--	0	0	0	0	0	0	0
1574	--	0	0	0	0	0	0	0
1575	--	0	0	0	0	0	0	0
1576	--	0	0	0	0	0	0	0
1577	--	0	0	0	0	0	0	0
1578	--	0	0	0	0	0	0	0
1579	--	0	0	0	0	0	0	0
1580	--	0	0	0	0	0	0	0
1581	--	0	0	0	0	0	0	0
1582	--	0	0	0	0	0	0	0
1583	--	0	0	0	0	0	0	0
1584	--	0	0	0	0	0	0	0
1585	--	0	0	0	0	0	0	0
1586	--	0	0	0	0	0	0	0
1587	--	0	0	0	0	0	0	0
1588	--	0	0	0	0	0	0	0
1589	--	0	0	0	0	0	0	0
1590	--	0	0	0	0	0	0	0
1591	--	0	0	0	0	0	0	0
1592	--	0	0	0	0	0	0	0
1593	--	0	0	0	0	0	0	0
1594	--	0	0	0	0	0	0	0
1595	--	0	0	0	0	0	0	0
1596	--	0	0	0	0	0	0	0
1597	--	0	0	0	0	0	0	0
1598	--	0	0	0	0	0	0	0
1599	--	0	0	0	0	0	0	0
1600	--	0	0	0	0	0	0	0
1601	--	0	0	0	0	0	0	0
1602	--	0	0	0	0	0	0	0
1603	--	0	0	0	0	0	0	0
1604	--	0	0	0	0	0	0	0
1605	--	0	0	0	0	0	0	0
1606	--	0	0	0	0	0	0	0
1607	--	0	0	0	0	0	0	0
1608	--	0	0	0	0	0	0	0
1609	--	0	0	0	0	0	0	0
1610	--	0	0	0	0	0	0	0
1611	--	0	0	0	0	0	0	0
1612	--	0	0	0	0	0	0	0
1613	--	0	0	0	0	0	0	0
1614	--	0	0	0	0	0	0	0
1615	--	0	0	0	0	0	0	0
1616	--	0	0	0	0	0	0	0
1617	--	0	0	0	0	0	0	0
1618	--	0	0	0	0	0	0	0
1619	--	0	0	0	0	0	0	0
1620	--	0	0	0	0	0	0	0
1621	--	0	0	0	0	0	0	0
1622	--	0	0	0	0	0	0	0
1623	--	0	0	0	0	0	0	0
1624	--	0	0	0	0	0	0	0
1625	--	0	0	0	0	0	0	0
1626	--	0	0	0	0	0	0	0
1627	--	0	0	0	0	0	0	0
1628	--	0	0	0	0	0	0	0
1629	--	0	0	0	0	0	0	0
1630	--	0	0	0	0	0	0	0
1631	--	0	0	0	0	0	0	0
1632	--	0	0	0	0	0	0	0
1633	--	0	0	0	0	0	0	0
1634	--	0	0	0	0	0	0	0
1635	--	0	0	0	0	0	0	0
1636	--	0	0	0	0	0	0	0
1637	--	0	0	0	0	0	0	0
1638	--	0	0	0	0	0	0	0
1639	--	0	0	0	0	0	0	0
1640	--	0	0	0	0	0	0	0
1641	--	0	0	0	0	0	0	0
1642	--	0	0	0	0	0	0	0
1643	--	0	0	0	0	0	0	0
1644	--	0	0	0	0	0	0	0
1645	--	0	0	0	0	0	0	0
1646	--	0	0	0	0	0	0	0
1647	--	0	0	0	0	0	0	0
1648	--	0	0	0	0	0	0	0
1649	--	0	0	0	0	0	0	0
1650	--	0	0	0	0	0	0	0
1651	--	0	0	0	0	0	0	0
1652	--	0	0	0	0	0	0	0
1653	--	0	0	0	0	0	0	0
1654	--	0	0	0	0	0	0	0
1655	--	0	0	0	0	0	0	0
1656	--	0	0	0	0	0	0	0
1657	--	0	0	0	0	0	0	0
1658	--	0	0	0	0	0	0	0
1659	--	0	0	0	0	0	0	0
1660	--	0	0	0	0	0	0	0
1661	--	0	0	0	0	0	0	0
1662	--	0	0	0	0	0	0	0
1663	--	0	0	0	0	0	0	0
1664	--	0	0	0	0	0	0	0
1665	--	0	0	0	0	0	0	0
1666	--	0	0	0	0	0	0	0
1667	--	0	0	0	0	0	0	0
1668	--	0	0	0	0	0	0	0
1669	--	0	0	0	0	0	0	0
1670	--	0	0	0	0	0	0	0
1671	--	0	0	0	0	0	0	0
1672	--	0	0	0	0	0	0	0
1673	--	0	0	0	0	0	0	0
1674	--	0	0	0	0	0	0	0
1675	--	0	0	0	0	0	0	0
1676	--	0	0	0	0	0	0	0
1677	--	0	0	0	0	0	0	0
1678	--	0	0	0	0	0	0	0
1679	--	0	0	0	0	0	0	0
1680	--	0	0	0	0	0	0	0
1681	--	0	0	0	0	0	0	0
1682	--	0	0	0	0	0	0	0
1683	--	0	0	0	0	0	0	0
1684	--	0	0	0	0	0	0	0
1685	--	0	0	0	0	0	0	0
1686	--	0	0	0	0	0	0	0
1687	--	0	0	0	0	0	0	0
1688	--	0	0	0	0	0	0	0
1689	--	0	0	0	0	0	0	0
1690	--	0	0	0	0	0	0	0
1691	--	0	0	0	0	0	0	0
1692	--	0	0	0	0	0	0	0
1693	--	0	0	0	0	0	0	0
1694	--	0	0	0	0	0	0	0
1695	--	0	0	0	0	0	0	0
1696	--	0	0	0	0	0	0	0
1697	--	0	0	0	0	0	0	0
1698	--	0	0	0	0	0	0	0
1699	--	0	0	0	0	0	0	0
1700	--	0	0	0	0	0	0	0
1701	--	0	0	0	0	0	0	0
1702	--	0	0	0	0	0	0	0
1703	--	0	0	0	0	0	0	0
1704	--	0	0	0	0	0	0	0
1705	--	0	0	0	0	0	0	0
1706	--	0	0	0	0	0	0	0
1707	--	0	0	0	0	0	0	0
1708	--	0	0	0	0	0	0	0
1709	--	0	0	0	0	0	0	0
1710	--	0	0	0	0	0	0	0
1711	--	0	0	0	0	0	0	0
1712	--	0	0	0	0	0	0	0
1713	--	0	0	0	0	0	0	0
1714	--	0	0	0	0	0	0	0
1715	--	0	0	0	0	0	0	0
1716	--	0	0	0	0	0	0	0
1717	--	0	0	0	0	0	0	0
1718	--	0	0	0	0	0	0	0
1719	--	0	0	0	0	0	0	0
1720	--	0	0	0	0	0	0	0
1721	--	0	0	0	0	0	0	0
1722	--	0	0	0	0	0	0	0
1723	--	0	0	0	0	0	0	0
1724	--	0	0	0	0	0	0	0
1725	--	0	0	0	0	0	0	0
1726	--	0	0	0	0	0	0	0
1727	--	0	0	0	0	0	0	0
1728	--	0	0	0	0	0	0	0
1729	--	0	0	0	0	0	0	0
1730	--	0	0	0	0	0	0	0
1731	--	0	0	0	0	0	0	0
1732	--	0	0	0	0	0	0	0
1733	--	0	0	0	0	0	0	0
1734	--	0	0	0	0	0	0	0
1735	--	0	0	0	0	0	0	0
1736	--	0	0	0	0	0	0	0
1737	--	0	0	0	0	0	0	0
1738	--	0	0	0	0	0	0	0
1739	--	0	0	0	0	0	0	0
1740	--	0	0	0	0	0	0	0
1741	--	0	0	0	0	0	0	0
1742	--	0	0	0	0	0	0	0
1743	--	0	0	0	0	0	0	0
1744	--	0	0	0	0	0	0	0
1745	--	0	0	0	0	0	0	0
1746	--	0	0	0	0	0	0	0
1747	--	0	0	0	0	0	0	0
1748	--	0	0	0	0	0	0	0
1749	--	0	0	0	0	0	0	0
1750	--	0	0	0	0	0	0	0
1751	--	0	0	0	0	0	0	0
1752	--	0	0	0	0	0	0	0
1753	--	0	0	0	0	0	0	0
1754	--	0	0	0	0	0	0	0
1755	--	0	0	0	0	0	0	0
1756	--	0	0	0	0	0	0	0
1757	--	0	0	0	0	0	0	0
1758	--	0	0	0	0	0	0	0
1759	--	0	0	0	0	0	0	0
1760	--	0	0	0	0	0	0	0
1761	--	0	0	0	0	0	0	0
1762	--	0	0	0	0	0	0	0
1763	--	0	0	0	0	0	0	0
1764	--	0	0	0	0	0	0	0
1765	--	0	0	0	0	0	0	0
1766	--	0	0	0	0	0	0	0
1767	--	0	0	0	0	0	0	0
1768	--	0	0	0	0	0	0	0
1769	--	0	0	0	0	0	0	0
1770	--	0	0	0	0	0	0	0
1771	--	0	0	0	0	0	0	0
1772	--	0	0	0	0	0	0	0
1773	--	0	0	0	0	0	0	0
1774	--	0	0	0	0	0	0	0
1775	--	0	0	0	0	0	0	0
1776	--	0	0	0	0	0	0	0
1777	--	0	0	0	0	0	0	0
1778	--	0	0	0	0	0	0	0
1779	--	0	0	0	0	0	0	0
1780	--	0	0	0	0	0	0	0
1781	--	0	0	0	0	0	0	0
1782	--	0	0	0	0	0	0	0
1783	--	0	0	0	0	0	0	0
1784	--	0	0	0	0	0	0	0
1785	--	0	0	0	0	0	0	0
1786	--	0	0	0	0	0	0	0
1787	--	0	0	0	0	0	0	0
1788	--	0	0	0	0	0	0	0
1789	--	0	0	0	0	0	0	0
1790	--	0	0	0	0	0	0	0
1791	--	0	0	0	0	0	0	0
1792	--	0	0	0	0	0	0	0
1793	--	0	0	0	0	0	0	0
1794	--	0	0	0	0	0	0	0
1795	--	0	0	0	0	0	0	0
1796	--	0	0	0	0	0	0	0
1797	--	0	0	0	0	0	0	0
1798	--	0	0	0	0	0	0	0
1799	--	0	0	0	0	0	0	0
1800	--	0	0	0	0	0	0	0
1801	--	0	0	0	0	0	0	0
1802	--	0	0	0	0	0	0	0
1803	--	0	0	0	0	0	0	0
1804	--	0	0	0	0	0	0	0
1805	--	0	0	0	0	0	0	0
1806	--	0	0	0	0	0	0	0
1807	--	0	0	0	0	0	0	0
1808	--	0	0	0	0	0	0	0
1809	--	0	0	0	0	0	0	0
1810	--	0	0	0	0	0	0	0
1811	--	0	0	0	0	0	0	0
1812	--	0	0	0	0	0	0	0
1813	--	0	0	0	0	0	0	0
1814	--	0	0	0	0	0	0	0
1815	--	0	0	0	0	0	0	0
1816	--	0	0	0	0	0	0	0
1817	--	0	0	0	0	0	0	0
1818	--	0	0	0	0	0	0	0
1819	--	0	0	0	0	0	0	0
1820	--	0	0	0	0	0	0	0
1821	--	0	0	0	0	0	0	0
1822	--	0	0	0	0	0	0	0
1823	--	0	0	0	0	0	0	0
1824	--	0	0	0	0	0	0	0
1825	--	0	0	0	0	0	0	0
1826	--	0	0	0	0	0	0	0
1827	--	0	0	0	0	0	0	0
1828	--	0	0	0	0	0	0	0
1829	--	0	0	0	0	0	0	0
1830	--	0	0	0	0	0	0	0
1831	--	0	0	0	0	0	0	0
1832	--	0	0	0	0	0	0	0
1833	--	0	0	0	0	0	0	0
1834	--	0	0	0	0	0	0	0
1835	--	0	0	0	0	0	0	0
1836	--	0	0	0	0	0	0	0
1837	--	0	0	0	0	0	0	0
1838	--	0	0	0	0	0	0	0
1839	--	0	0	0	0	0	0	0
1840	--	0	0	0	0	0	0	0
1841	--	0	0	0	0	0	0	0
1842	--	0	0	0	0	0	0	0
1843	--	0	0	0	0	0	0	0
1844	--	0	0	0	0	0	0	0
1845	--	0	0	0	0	0	0	0
1846	--	0	0	0	0	0	0	0
1847	--	0	0	0	0	0	0	0
1848	--	0	0	0	0	0	0	0
1849	--	0	0	0	0	0	0	0
1850	--	0	0	0	0	0	0	0
1851	--	0	0	0	0	0	0	0
1852	--	0	0	0	0	0	0	0
1853	--	0	0	0	0	0	0	0
1854	--	0	0	0	0	0	0	0
1855	--	0	0	0	0	0	0	0
1856	--	0	0	0	0	0	0	0
1857	--	0	0	0	0	0	0	0
1858	--	0	0	0	0	0	0	0
1859	--	0	0	0	0	0	0	0
1860	--	0	0	0	0	0	0	0
1861	--	0	0	0	0	0	0	0
1862	--	0	0	0	0	0	0	0
1863	--	0	0	0	0	0	0	0
1864	--	0	0	0	0	0	0	0
1865	--	0	0	0	0	0	0	0
1866	--	0	0	0	0	0	0	0
1867	--	0	0	0	0	0	0	0
1868	--	0	0	0	0	0	0	0
1869	--	0	0	0	0	0	0	0
1870	--	0	0	0	0	0	0	0
1871	--	0	0	0	0	0	0	0
1872	--	0	0	0	0	0	0	0
1873	--	0	0	0	0	0	0	0
1874	--	0	0	0	0	0	0	0
1875	--	0	0	0	0	0	0	0
1876	--	0	0	0	0	0	0	0
1877	--	0	0	0	0	0	0	0
1878	--	0	0	0	0	0	0	0
1879	--	0	0	0	0	0	0	0
1880	--	0	0	0	0	0	0	0
1881	--	0	0	0	0	0	0	0
1882	--	0	0	0	0	0	0	0
1883	--	0	0	0	0	0	0	0
1884	--	0	0	0	0	0	0	0
1885	--	0	0	0	0	0	0	0
1886	--	0	0	0	0	0	0	0
1887	--	0	0	0	0	0	0	0
1888	--	0	0	0	0	0	0	0
1889	--	0	0	0	0	0	0	0
1890	--	0	0	0	0	0	0	0
1891	--	0	0	0	0	0	0	0
1892	--	0	0	0	0	0	0	0
1893	--	0	0	0	0	0	0	0
1894	--	0	0	0	0	0	0	0
1895	--	0	0	0	0	0	0	0
1896	--	0	0	0	0	0	0	0
1897	--	0	0	0	0	0	0	0
1898	--	0	0	0	0	0	0	0
1899	--	0	0	0	0	0	0	0
1900	--	0	0	0	0	0	0	0
1901	--	0	0	0	0	0	0	0
1902	--	0	0	0	0	0	0	0
1903	--	0	0	0	0	0	0	0
1904	--	0	0	0	0	0	0	0
1905	--	0	0	0	0	0	0	0
1906	--	0	0	0	0	0	0	0
1907	--	0	0	0	0	0	0	0
1908	--	0	0	0	0	0	0	0
1909	--	0	0	0	0	0	0	0
1910	--	0	0	0	0	0	0	0
1911	--	0	0	0	0	0	0	0
1912	--	0	0	0	0	0	0	0
1913	--	0	0	0	0	0	0	0
1914	--	0	0	0	0	0	0	0
1915	--	0	0	0	0	0	0	0
1916	--	0	0	0	0	0	0	0
1917	--	0	0	0	0	0	0	0
1918	--	0	0	0	0	0	0	0
1919	--	0	0	0	0	0	0	0
1920	--	0	0	0	0	0	0	0
1921	--	0	0	0	0	0	0	0
1922	--	0	0	0	0	0	0	0
1923	--	0	0	0	0	0	0	0
1924	--	0	0	0	0	0	0	0
1925	--	0	0	0	0	0	0	0
1926	--	0	0	0	0	0	0	0
1927	--	0	0	0	0	0	0	0
1928	--	0	0	0	0	0	0	0
1929	--	0	0	0	0	0	0	0
1930	--	0	0	0	0	0	0	0
1931	--	0	0	0	0	0	0	0
1932	--	0	0	0	0	0	0	0
1933	--	0	0	0	0	0	0	0
1934	--	0	0	0	0	0	0	0
1935	--	0	0	0	0	0	0	0
1936	--	0	0	0	0	0	0	0
1937	--	0	0	0	0	0	0	0
1938	--	0	0	0	0	0	0	0
1939	--	0	0	0	0	0	0	0
1940	--	0	0	0	0	0	0	0
1941	--	0	0	0	0	0	0	0
1942	--	0	0	0	0	0	0	0
1943	--	0	0	0	0	0	0	0
1944	--	0	0	0	0	0	0	0
1945	--	0	0	0	0	0	0	0
1946	--	0	0	0	0	0	0	0
1947	--	0	0	0	0	0	0	0
1948	--	0	0	0	0	0	0	0
1949	--	0	0	0	0	0	0	0
1950	--	0	0	0	0	0	0	0
1951	--	0	0	0	0	0	0	0
1952	--	0	0	0	0	0	0	0
1953	--	0	0	0	0	0	0	0
1954	--	0	0	0	0	0	0	0
1955	--	0	0	0	0	0	0	0
1956	--	0	0	0	0	0	0	0
1957	--	0	0	0	0	0	0	0
1958	--	0	0	0	0	0	0	0
1959	--	0	0	0	0	0	0	0
1960	--	0	0	0	0	0	0	0
1961	--	0	0	0	0	0	0	0
1962	--	0	0	0	0	0	0	0
1963	--	0	0	0	0	0	0	0
1964	--	0	0	0	0	0	0	0
1965	--	0	0	0	0	0	0	0
1966	--	0	0	0	0	0	0	0
1967	--	0	0	0	0	0	0	0
1968	--	0	0	0	0	0	0	0
1969	--	0	0	0	0	0	0	0
1970	--	0	0	0	0	0	0	0
1971	--	0	0	0	0	0	0	0
1972	--	0	0	0	0	0	0	0
1973	--	0	0	0	0	0	0	0
1974	--	0	0	0	0	0	0	0
1975	--	0	0	0	0	0	0	0
1976	--	0	0	0	0	0	0	0
1977	--	0	0	0	0	0	0	0
1978	--	0	0	0	0	0	0	0
1979	--	0	0	0	0	0	0	0
1980	--	0	0	0	0	0	0	0
1981	--	0	0	0	0	0	0	0
1982	--	0	0	0	0	0	0	0
1983	--	0	0	0	0	0	0	0
1984	--	0	0	0	0	0	0	0
1985	--	0	0	0	0	0	0	0
1986	--	0	0	0	0	0	0	0
1987	--	0	0	0	0	0	0	0
1988	--	0	0	0	0	0	0	0
1989	--	0	0	0	0	0	0	0
1990	--	0	0	0	0	0	0	0
1991	--	0	0	0	0	0	0	0
1992	--	0	0	0	0	0	0	0
1993	--	0	0	0	0	0	0	0
1994	--	0	0	0	0	0	0	0
1995	--	0	0	0	0	0	0	0
1996	--	0	0	0	0	0	0	0
1997	--	0	0	0	0	0	0	0
1998	--	0	0	0	0	0	0	0
[truncated: 2,293 more rows]

## Sheet: Tabelle1
Ergebnisse	LO [mm]	HPT [mm]	DHPT [mm]	UE [mm]	JO [mm]	JP [mm]	PW [mm]	LP [mm]
S03 pp
1	12.6399	23.2552	39.8105	26.8314	70.1712	69.1585	10.4286	75.1499
2	12.5862	22.8287	40.0567	26.4122	70.4904	69.4773	9.18119	74.5572
3	12.801	22.0629	40.4571	24.7018	70.718	69.5638	8.06395	72.9751
4	12.9443	21.8447	43.8976	24.4878	70.718	69.6894	7.97451	69.578
5	13.2307	22.1363	44.6333	24.7874	70.718	69.4561	7.46968	68.4424
6	13.5173	22.0158	44.4609	24.9808	70.718	69.1606	7.04807	67.2871
7	13.4277	22.4905	43.8	25.054	70.384	69.191	6.31627	65.6202
8	13.3203	22.1785	43.4679	25.0305	70.1712	69.2389	5.69692	65.441
9	12.9443	22.5107	43.1558	25.0171	69.7456	69.2995	4.81456	65.0429
10	12.4072	22.7422	46.0649	24.5775	70.0648	68.9773	4.58543	64.8105
11	12.2998	22.933	45.0171	24.796	69.6392	69.1602	4.48974	65.0025
12	12.4072	22.6939	49.7903	25.3183	69.184	69.3754	4.07757	64.9718
13	12.2639	23.1475	49.2655	25.5369	69.0201	69.8736	3.17969	65.0457
14	11.9954	23.4586	49.5986	25.9626	69.0485	70.2191	2.94034	65.2221
15	11.6553	23.9108	49.6022	26.4	69.0924	69.9865	2.4719	65.62
16	11.6374	24.1263	50.2429	26.6438	68.986	69.9615	2.15373	65.645
17	11.5837	24.2719	50.7609	26.1175	69.063	70.0537	2.07585	65.7911
18	11.906	25.2663	50.611	25.3881	69.1694	70.0537	1.90008	65.8454
19	12.0134	25.426	50.5967	25.5122	69.063	70.0035	1.79965	65.8454
20	12.2461	24.8333	54.8336	25.631	69.4888	69.9109	1.80938	66.1159
21	12.1924	25.3695	54.6418	25.4762	69.5809	70.0645	1.80451	66.4442
22	12.0134	25.5919	54.4347	24.7399	69.2759	70.2503	1.79583	66.6249
23	12.0134	25.3847	54.2124	24.6288	69.3679	70.2049	1.66347	66.6636
24	11.9417	25.4445	54.3419	24.5034	69.0062	70.4049	1.67068	67.5879
25	12.1208	25.4445	54.3419	24.1813	68.8858	70.485	1.72628	67.9017
26	11.8701	25.4479	54.2345	23.9527	68.7793	70.6225	1.73867	67.6088
27	11.8164	25.4569	54.0806	23.3365	68.952	70.4297	1.76623	68.218
28	11.3867	25.8817	54.2061	22.8225	68.6322	70.413	1.79367	68.8288
29	11.1719	25.4146	51.3018	23.778	68.2991	70.4267	1.78171	68.7747
30	11.0466	25.8738	51.8777	24.2967	68.4737	70.6496	1.73298	68.1802
31	11.2615	26.0756	53.4811	24.1994	68.2353	70.5249	1.97809	68.2287
32	11.4404	25.4797	50.8255	23.7986	68.342	70.3942	2.07594	68.2176
33	11.4226	25.6251	51.1393	23.1919	68.1042	70.5303	2.15617	68.2176
34	11.3508	25.9036	50.9538	23.4061	68.3556	71.2068	2.36541	67.9353
35	10.9212	25.9319	50.9549	23.4025	68.5693	70.9367	2.35123	67.495
36	11.1897	25.9438	51.0532	23.7289	68.5585	71.2503	2.35123	67.3601
37	11.2434	26.1109	50.998	24.6479	68.4516	71.1127	2.36541	67.0272
38	11.2434	25.6099	51.1793	24.4341	68.2165	71.2732	2.36541	66.8738
39	11.2434	25.6099	51.1793	24.9558	68.2165	71.1034	2.38667	66.897
40	10.957	25.8097	51.5111	24.7412	68.2165	71.1034	2.46752	66.7114
41	10.957	25.8196	51.2965	24.4242	68.2165	71.1602	2.41213	66.6127
42	10.76	25.5902	51.6085	24.4242	68.2165	71.1602	2.41213	66.2986
43	10.8674	25.5445	52.8514	24.0329	68.4625	71.2379	2.42147	65.9765
44	11.0286	25.9212	52.248	23.9341	67.8438	71.1615	2.4232	65.8448
45	10.9749	25.9309	52.1749	24.3347	67.8104	71.4757	2.4232	65.8448
46	10.9033	25.9332	52.8821	24.0436	68.1202	71.6716	2.4156	66.0269
47	10.9392	26.0156	49.9983	24.042	67.9064	71.6237	2.4156	66.0269
48	11.0645	26.497	50.7595	23.9659	68.3028	71.6237	2.4156	65.8415
49	10.8855	25.955	50.8387	23.6553	67.8751	71.5277	2.39163	65.9462
50	10.8855	26.3105	50.2119	23.4351	67.6411	71.693	2.5353	66.0753
51	10.8855	26.2544	51.2846	23.4351	67.4076	71.9533	2.54139	66.0782
52	11.1719	26.4324	48.9361	23.6469	67.4173	71.9533	2.62328	66.0782
53	11.1182	26.3805	49.0274	23.6602	67.4076	71.9033	2.61083	66.1428
54	11.1719	25.8477	50.8331	23.9659	67.2461	72.5093	2.61083	65.8282
55	11.1719	25.8048	51.1236	23.5822	67.2461	72.5337	2.60728	65.4946
56	10.8137	25.9093	51.3395	23.5756	67.0319	72.4631	2.91887	66.0503
57	10.8674	25.9125	51.4422	23.5924	66.7194	72.3936	2.91887	65.5491
58	10.7063	25.5673	51.8536	24.0273	66.8998	72.8595	2.91887	65.0599
59	10.4199	25.4632	51.9506	24.0207	66.8009	72.7268	2.93682	64.6121
60	10.5095	25.9152	51.2322	23.8136	66.7846	72.8188	2.93178	64.6248
61	10.5095	25.86	50.7999	23.5029	66.8687	72.734	2.92283	64.7265
62	10.4558	25.6958	49.9295	23.5092	66.8687	72.734	2.92283	64.7141
63	10.1335	25.1322	50.3009	23.2105	66.9686	72.7108	3.21443	64.7496
64	10.384	25.41	49.5572	23.2188	66.45	72.832	3.22365	64.7986
65	10.384	25.4102	50.6979	22.9338	66.4871	72.9369	3.22365	64.8445
66	10.1692	25.303	50.6911	22.8266	66.5944	72.9369	3.22365	64.8905
67	10.1692	24.7187	51.3321	22.5738	66.9476	72.9369	3.22365	64.9134
68	10.5989	25.4901	51.0902	22.8696	66.9476	72.9369	3.22365	64.9036
69	10.5989	25.4649	51.3101	22.6278	66.9614	72.9488	3.22163	64.8709
70	10.8137	25.194	51.3238	22.5598	66.9614	72.9062	3.22884	65.4076
71	10.2947	24.4187	50.3681	22.1775	67.0905	72.5291	3.21959	65.2756
72	9.86498	25.2932	50.1596	23.1915	67.2053	72.6692	3.32247	65.2198
73	9.61426	25.4047	46.5074	23.1851	67.2053	72.7361	3.31111	65.1654
74	9.39941	25.439	49.5227	23.1851	67.3125	72.644	3.55962	65.0941
75	8.96973	24.8021	54.7576	23.1851	67.0982	72.7042	3.5146	65.0046
76	9.07715	25.3452	55.2037	23.0073	67.1222	72.7414	3.66813	64.8688
77	9.30982	25.1295	44.6642	22.8804	67.1829	72.5896	3.64853	64.6796
78	9.32787	25.3121	45.6636	23.0734	67.1829	72.5896	3.70413	64.0521
79	9.04127	25.383	47.7243	23.5908	66.9544	72.5407	2.923	64.1011
80	9.2024	25.1795	51.0482	23.4289	66.9544	72.5407	2.923	64.1011
81	9.2024	25.0701	52.0833	23.5025	66.9544	72.5407	2.923	64.1011
82	9.2024	25.4084	52.3742	24.3318	66.74	72.4917	2.923	64.0521
83	9.2024	24.8427	53.0239	23.3429	66.3984	72.7319	2.923	63.6337
84	9.05932	25.3146	52.5914	23.8319	66.3984	72.819	2.9345	63.5727
85	9.32787	25.5178	50.6713	23.928	66.5886	73.2093	2.946	63.6176
86	9.45312	25.1667	51.1899	23.928	66.2611	73.2415	2.946	63.6498
87	9.05932	24.8508	51.065	23.928	66.2402	73.6601	2.946	63.6176
88	8.41479	24.9463	51.2854	23.928	66.0306	73.2983	3.07334	63.5288
89	8.48633	25.6148	44.9747	23.928	66.0306	73.2983	3.17816	63.5288
90	8.82643	25.5017	45.0761	24.2322	66.0306	73.2983	3.17816	63.8197
91	9.14869	25.1329	53.7701	24.2204	65.816	73.2513	3.40434	63.8197
92	8.79076	25.3145	47.7378	24.2212	65.7087	73.3091	3.48565	63.3534
93	8.98756	25.7591	47.9621	24.2385	65.9338	73.4609	3.67178	63.0625
94	8.36107	25.8973	48.3042	24.4739	65.9284	73.5657	3.67178	63.039
95	8.28932	25.8483	49.3721	24.4791	65.9338	73.6533	3.94794	63.0287
96	8.21777	25.8577	49.68	24.5003	65.9508	73.6533	3.98278	62.9587
97	8.43262	25.7272	49.4555	24.2855	66.143	73.6533	3.98278	62.8539
98	8.68334	25.9677	49.0397	24.3731	66.143	73.7406	4.36523	62.9374
99	8.79076	25.9938	48.6108	24.3797	66.143	73.915	4.38466	62.8834
100	8.66529	25.5779	48.3703	24.1848	66.143	73.8279	4.41085	62.9154
101	8.39674	25.0092	48.8738	24.1782	66.0357	73.8049	4.64651	62.7055
102	8.55787	24.9802	47.5806	24.0841	66.0357	73.8049	4.64651	62.9513
103	8.23561	24.626	48.0971	23.9834	66.0357	73.8049	5.17115	62.8694
104	8.09252	24.6325	47.9899	23.9834	65.9284	73.6942	5.20559	62.8557
105	8.23561	24.3724	48.7274	23.9834	65.9284	73.6942	5.20559	62.8094
106	8.34303	24.6419	49.6048	23.9834	65.9284	73.6942	5.20559	62.7045
107	8.00293	24.6419	49.6048	24.1978	65.9135	74.0089	5.20559	62.5069
108	8.00293	24.6103	50.4526	24.2094	65.9233	74.0089	5.56661	62.402
109	8.11035	25.0788	49.894	24.5948	65.4941	74.0089	5.61296	61.9239
110	8.07447	25.1329	45.2165	24.2166	65.9183	74.0089	5.61296	61.6092
111	7.68066	24.4733	47.2213	24.2166	65.9183	74.0089	5.61296	61.586
112	7.60912	24.1062	47.9524	24.3109	65.9183	74.0089	5.72883	62.169
113	7.91334	24.2556	49.0376	24.2914	65.7036	73.9625	5.72883	62.3788
114	7.66283	24.2361	49.3593	24.6065	65.7036	73.9625	5.72883	62.2739
115	7.71654	24.434	49.4845	24.5941	65.7036	73.9625	5.72883	61.7031
116	7.77025	24.3003	49.8766	24.183	65.7036	73.8745	5.71864	61.5371
117	7.48365	24.3076	49.7695	24.183	65.5963	73.8512	5.14768	61.1295
118	7.6985	24.068	48.6462	23.7792	65.475	74.1424	5.81165	61.1295
119	7.89551	23.596	48.4123	24.5282	65.3722	74.0142	5.7068	61.0246
120	8.18189	22.8535	48.252	24.5282	65.3722	74.0142	5.5786	60.8383
121	7.8418	23.1218	49.0248	24.5282	65.3722	73.658	5.53376	60.8921
122	7.8418	23.3472	48.7242	24.2992	65.3722	73.9367	6.08893	60.7915
123	7.73438	23.1052	48.6186	24.2548	65.3722	73.9367	5.75096	60.7445
124	7.80592	22.7383	47.7306	24.2548	65.3677	74.0415	5.96058	60.4065
125	7.64479	22.2796	46.6206	24.2548	65.4707	74.1699	6.05475	60.092
126	7.64479	22.1948	47.7992	24.2548	65.4707	74.1699	6.05475	59.8931
127	7.71654	22.3363	48.9878	24.484	65.475	74.0675	6.07648	59.9839
128	7.68066	21.7239	45.277	24.9393	65.392	73.86	6.80281	60.2693
129	7.91334	22.1484	45.5152	24.9459	65.489	74.1976	6.80281	60.3143
130	7.57324	22.2656	45.8003	24.3287	65.256	74.6177	6.82535	60.4645
131	7.5017	23.2339	47.5821	25.7929	65.256	74.5128	7.33765	60.486
132	7.55541	22.3873	48.371	25.6964	65.256	74.5128	7.33765	60.2536
133	7.55541	22.4001	48.1566	25.4068	64.8225	74.5181	6.97975	60.0085
134	7.55541	22.6832	48.8192	25.0165	64.8225	74.5181	7.29508	59.588
135	7.77025	22.5953	48.4911	25.4455	64.8185	74.5712	7.30381	59.6106
136	7.87768	21.7546	49.9473	25.4326	65.1405	74.4619	7.28634	59.7908
137	7.53736	22.1063	51.2598	25.3254	65.1405	74.4619	7.38479	59.7908
138	7.75221	22.2151	47.1921	24.7105	65.2337	74.7055	7.48779	59.9914
139	7.85963	21.6452	46.8147	24.1771	65.237	74.6005	7.0004	59.4885
140	7.91334	21.5862	46.0574	24.6197	65.237	74.6005	6.62489	59.3834
141	7.96705	21.1266	45.6194	25.9517	65.1331	74.6005	6.51983	59.1733
142	8.18189	20.6782	45.9151	25.7503	65.1331	74.6005	6.83502	59.1733
143	7.89551	21.8051	45.2251	25.2946	65.1367	74.6005	6.83502	59.113
144	8.03881	20.7624	46.4535	25.2263	65.1367	74.6005	6.83502	59.361
145	8.09252	20.9559	46.1144	24.5631	64.7036	74.5419	6.84468	59.5328
146	8.16406	20.9217	46.6504	23.84	64.7073	74.4259	6.84672	59.7523
147	8.27148	21.565	46.6914	23.8673	64.7073	74.6092	6.8123	59.5939
148	8.52221	21.5581	46.7986	24.1821	64.7073	74.66	6.80266	59.3527
149	8.41479	21.1041	45.478	24.1548	64.7073	74.66	6.80266	59.3853
150	8.50416	21.8929	45.5532	24.7715	65.0294	74.6594	6.56223	59.5676
151	8.36107	21.6101	44.8905	24.362	65.0294	75.0135	6.60108	59.6823
152	8.28932	21.6295	44.5688	24.9046	65.0294	75.0025	6.60314	59.7298
153	8.05664	21.7526	42.7825	24.7599	65.0294	74.8984	6.62248	59.8975
154	8.11035	21.2308	43.0572	24.8298	65.1367	74.9205	6.62248	59.9025
155	8.11035	21.1154	43.0551	24.8186	65.2441	74.837	6.64176	59.9519
156	8.16406	21.2495	43.1663	24.9956	65.1367	74.7827	6.95939	59.8991
157	7.91334	21.1998	43.3986	24.9324	65.1367	74.7139	7.55302	60.2593
158	8.18189	20.6751	43.341	23.7352	65.1405	74.7139	7.55302	60.027
159	7.96705	20.3732	43.2045	23.767	65.1405	74.8187	7.53284	60.0447
160	8.12818	20.7853	42.5926	24.0846	65.1405	74.8187	7.53284	59.9396
161	8.41479	21.0858	42.9352	23.8983	65.1405	74.8187	7.53284	59.9618
162	8.73705	20.7291	43.4501	23.7911	65.1405	74.8	7.5307	59.9177
163	8.59375	21.5687	42.7392	24.6234	65.1445	74.8419	7.13525	59.5675
164	8.59375	21.2793	42.6758	24.4177	65.3552	74.8419	7.03029	59.581
165	8.59375	21.2856	42.5686	24.4177	65.3552	74.7714	6.81439	59.3708
166	8.59375	21.1528	41.1619	24.4177	65.4707	74.5841	5.67357	59.2063
167	8.37891	20.8944	41.9	24.4302	65.4707	74.5841	5.67357	59.3936
168	8.43262	20.4528	42.0893	24.4365	65.4626	74.7941	5.67357	59.6717
169	8.48633	20.4783	43.4897	24.4428	65.4626	74.7941	5.67357	59.6717
170	8.45045	20.3223	45.0279	24.2742	65.6854	74.7941	5.67357	59.4022
171	8.66529	20.236	44.6993	24.0598	65.4666	74.8536	5.67357	58.8546
172	8.37891	20.1907	44.7754	23.9666	65.3592	74.8082	5.17136	58.8091
173	8.36107	21.0476	44.558	23.8829	65.4666	74.8698	5.15968	58.7098
174	8.37891	20.8375	43.6188	23.2226	65.4666	74.8698	5.15968	58.7918
175	8.43262	20.361	45.4331	23.1533	65.2519	74.824	5.15968	58.8147
176	8.62963	19.8006	45.1499	23.6512	65.3592	74.824	5.15968	58.7195
177	8.84447	19.9767	45.2258	24.0467	65.3552	74.824	5.15968	58.5096
178	8.73705	20.2217	45.4401	23.9398	64.9184	74.7093	4.63495	58.4179
179	8.57592	20.1301	45.7982	23.6329	65.1405	74.7093	4.63495	58.9197
180	8.39674	19.8655	45.0241	23.5015	65.1405	74.7093	4.63495	58.6868
181	8.18189	19.7907	44.5876	24.1343	65.1405	74.7201	4.63289	58.687
182	7.96705	20.0293	44.2824	24.0695	65.1405	74.7201	4.63289	58.6411
183	8.28932	19.8022	44.5825	24.0525	65.1367	74.9408	4.63082	58.6314
184	8.39674	20.0118	44.8077	24.0677	65.1331	75.0457	4.63082	58.9232
185	8.34303	20.3759	45.6969	24.0677	65.237	75.2639	4.64026	59.0056
186	8.23561	20.5525	47.6492	24.0677	65.4454	75.6096	4.64971	59.0194
187	7.94922	20.8073	42.8207	24.0516	65.2441	75.1442	4.64971	58.5767
188	7.94922	20.3064	43.7526	24.0516	65.0257	75.2039	4.64971	58.554
189	8.05664	20.6232	43.6042	24.4288	65.2337	75.4592	4.85971	58.412
190	8.25365	21.1383	44.3764	24.4761	65.256	75.194	4.85021	58.4047
191	7.93139	20.9655	46.1738	24.2429	65.3552	75.2989	4.80452	58.4275
192	7.94922	20.9968	47.2529	24.2277	65.1445	75.1483	4.78168	58.4275
193	7.68066	20.7788	47.66	24.0989	65.1445	75.1483	4.78168	58.4961
194	7.60912	20.7465	48.0455	23.68	65.1445	75.1483	4.78168	58.706
195	7.53736	20.2594	44.0514	23.5958	65.0332	75.2304	4.78168	58.6603
196	7.80592	20.6871	45.1051	23.9986	65.0257	75.4403	4.78168	58.5097
197	7.73438	20.9675	45.6652	23.9986	64.9184	75.4175	5.52568	58.3683
198	7.77025	21.0337	46.209	23.9986	64.9085	75.6835	5.53507	58.4347
199	7.8418	20.9846	46.8516	23.9986	65.0076	76.0212	5.53507	58.3297
200	7.8418	20.9273	47.6014	23.9986	65.2224	76.1158	5.52568	58.2405
201	7.77025	21.0657	44.3799	23.9986	65.1203	75.883	5.52568	58.3775
202	7.94922	20.7746	44.4899	24.2119	65.013	75.8602	5.52568	58.3775
203	8.16406	20.7096	44.6236	24.1358	65.4454	75.4842	5.90727	58.33
204	7.77025	20.917	44.8954	24.2156	64.8978	75.495	5.90727	58.1546
205	7.57324	21.1798	44.9915	24.2892	65.1126	75.542	5.90727	58.0606
206	7.66283	21.1036	45.1435	23.9331	64.9974	75.6233	5.90727	58.3173
207	7.32252	20.6751	45.1106	23.9331	64.9946	75.8329	5.82596	58.3173
208	7.39428	20.9525	44.6397	24.472	64.9946	75.8329	5.82596	58.3173
209	7.32252	20.3302	44.7866	24.6028	65.1033	75.7516	6.21094	58.3173
210	7.37623	20.8603	44.4044	24.8472	65.1033	75.7516	6.21094	58.3535
211	7.44799	21.4243	45.523	24.8472	64.8885	75.7046	6.31575	58.6336
212	7.44799	21.1245	46.1213	24.6507	64.7826	75.5763	6.63021	58.7385
213	7.59107	21.3463	46.2834	24.8022	64.6808	75.4957	6.62106	58.6828
214	7.07201	20.9813	45.3947	24.8022	64.5734	75.6118	7.04018	58.3132
215	7.41211	20.9189	45.309	24.8934	64.466	75.6118	7.69602	58.2658
216	7.41211	20.9634	45.2314	24.9915	64.1417	75.8851	7.71418	58.542
217	7.34057	20.9418	45.5529	25.0059	63.8195	75.6799	7.59804	57.917
218	7.00025	20.0277	44.7377	25.0348	63.3863	75.8425	8.07717	58.4646
219	6.64232	17.0691	39.5237	25.0051	62.8451	75.8503	10.1398	59.0871
220	6.10521	13.385	21.0559	25.8219	61.6635	75.9746	12.0982	59.0396
221	5.53223	6.84879	22.6375	26.0701	61.018	77.5273	16.2699	59.5445
222	4.86986	2.74169	22.6081	25.7187	60.9116	77.6091	19.8579	59.3241
223	4.81615	2.8041	22.9852	27.9825	60.9116	78.1004	20.9406	63.2792
224	4.65502	4.29344	22.6819	28.8189	60.4881	77.9272	21.2708	66.0018
225	4.85182	3.3013	23.0015	29.0275	60.4819	77.7607	21.2744	67.5315
226	5.31738	3.05721	22.9727	28.9021	60.3726	77.4031	21.1362	68.3712
227	5.08471	3.04693	22.8093	29.2273	60.1578	77.3019	20.8141	69.4097
228	4.99512	2.85921	22.495	29.0195	60.4832	77.0745	20.6982	70.2422
229	--	--	--	--	--	--	--	--
230	--	--	--	--	--	--	--	--
231	--	--	--	--	--	--	--	--
232	--	--	--	--	--	--	--	--
233	--	--	--	--	--	--	--	--
234	--	--	--	--	--	--	--	--
235	--	--	--	--	--	--	--	--
236	--	--	--	--	--	--	--	--
237	--	--	--	--	--	--	--	--
238	--	--	--	--	--	--	--	--
239	--	--	--	--	--	--	--	--
240	--	--	--	--	--	--	--	--
241	--	--	--	--	--	--	--	--
242	--	--	--	--	--	--	--	--
243	--	--	--	--	--	--	--	--
244	--	--	--	--	--	--	--	--
245	--	--	--	--	--	--	--	--
246	--	--	--	--	--	--	--	--
247	--	--	--	--	--	--	--	--
248	--	--	--	--	--	--	--	--
249	--	--	--	--	--	--	--	--
250	--	--	--	--	--	--	--	--
251	--	--	--	--	--	--	--	--
252	--	--	--	--	--	--	--	--
253	--	--	--	--	--	--	--	--
254	--	--	--	--	--	--	--	--
255	--	--	--	--	--	--	--	--
256	--	--	--	--	--	--	--	--
257	--	--	--	--	--	--	--	--
258	--	--	--	--	--	--	--	--
259	--	--	--	--	--	--	--	--
260	--	--	--	--	--	--	--	--
261	--	--	--	--	--	--	--	--
262	--	--	--	--	--	--	--	--
263	--	--	--	--	--	--	--	--
264	--	--	--	--	--	--	--	--
265	--	--	--	--	--	--	--	--
266	--	--	--	--	--	--	--	--
267	--	--	--	--	--	--	--	--
268	--	--	--	--	--	--	--	--
269	--	--	--	--	--	--	--	--
270	--	--	--	--	--	--	--	--
271	--	--	--	--	--	--	--	--
272	--	--	--	--	--	--	--	--
273	--	--	--	--	--	--	--	--
274	--	--	--	--	--	--	--	--
275	--	--	--	--	--	--	--	--
276	--	--	--	--	--	--	--	--
277	--	--	--	--	--	--	--	--
278	--	--	--	--	--	--	--	--
279	--	--	--	--	--	--	--	--
280	--	--	--	--	--	--	--	--
281	--	--	--	--	--	--	--	--
282	--	--	--	--	--	--	--	--
283	--	--	--	--	--	--	--	--
284	--	--	--	--	--	--	--	--
285	--	--	--	--	--	--	--	--
286	--	--	--	--	--	--	--	--
287	--	--	--	--	--	--	--	--
288	--	--	--	--	--	--	--	--
289	--	--	--	--	--	--	--	--
290	--	--	--	--	--	--	--	--
291	--	--	--	--	--	--	--	--
292	--	--	--	--	--	--	--	--
293	--	--	--	--	--	--	--	--
294	--	--	--	--	--	--	--	--
295	--	--	--	--	--	--	--	--
296	--	--	--	--	--	--	--	--
297	--	--	--	--	--	--	--	--
298	--	--	--	--	--	--	--	--
299	--	--	--	--	--	--	--	--
300	--	--	--	--	--	--	--	--
301	--	--	--	--	--	--	--	--
302	--	--	--	--	--	--	--	--
303	--	--	--	--	--	--	--	--
304	--	--	--	--	--	--	--	--
305	--	--	--	--	--	--	--	--
306	--	--	--	--	--	--	--	--
307	--	--	--	--	--	--	--	--
308	--	--	--	--	--	--	--	--
309	--	--	--	--	--	--	--	--
310	--	--	--	--	--	--	--	--
311	--	--	--	--	--	--	--	--
312	--	--	--	--	--	--	--	--
313	--	--	--	--	--	--	--	--
314	--	--	--	--	--	--	--	--
315	--	--	--	--	--	--	--	--
316	--	--	--	--	--	--	--	--
317	--	--	--	--	--	--	--	--
318	--	--	--	--	--	--	--	--
319	--	--	--	--	--	--	--	--
320	--	--	--	--	--	--	--	--
321	--	--	--	--	--	--	--	--
322	--	--	--	--	--	--	--	--
323	--	--	--	--	--	--	--	--
324	--	--	--	--	--	--	--	--
325	--	--	--	--	--	--	--	--
326	--	--	--	--	--	--	--	--
327	--	--	--	--	--	--	--	--
328	--	--	--	--	--	--	--	--
329	--	--	--	--	--	--	--	--
330	--	--	--	--	--	--	--	--
331	--	--	--	--	--	--	--	--
332	--	--	--	--	--	--	--	--
333	--	--	--	--	--	--	--	--
334	--	--	--	--	--	--	--	--
335	--	--	--	--	--	--	--	--
336	--	--	--	--	--	--	--	--
337	--	--	--	--	--	--	--	--
338	--	--	--	--	--	--	--	--
339	--	--	--	--	--	--	--	--
340	--	--	--	--	--	--	--	--
341	--	--	--	--	--	--	--	--
342	--	--	--	--	--	--	--	--
343	--	--	--	--	--	--	--	--
344	--	--	--	--	--	--	--	--
345	--	--	--	--	--	--	--	--
346	--	--	--	--	--	--	--	--
347	--	--	--	--	--	--	--	--
348	--	--	--	--	--	--	--	--
349	--	--	--	--	--	--	--	--
350	--	--	--	--	--	--	--	--
351	--	--	--	--	--	--	--	--
352	--	--	--	--	--	--	--	--
353	--	--	--	--	--	--	--	--
354	--	--	--	--	--	--	--	--
355	--	--	--	--	--	--	--	--
356	--	--	--	--	--	--	--	--
357	--	--	--	--	--	--	--	--
358	--	--	--	--	--	--	--	--
359	--	--	--	--	--	--	--	--
360	--	--	--	--	--	--	--	--
361	--	--	--	--	--	--	--	--
362	--	--	--	--	--	--	--	--
363	--	--	--	--	--	--	--	--
364	--	--	--	--	--	--	--	--
365	--	--	--	--	--	--	--	--
366	--	--	--	--	--	--	--	--
367	--	--	--	--	--	--	--	--
368	--	--	--	--	--	--	--	--
369	--	--	--	--	--	--	--	--
370	--	--	--	--	--	--	--	--
371	--	--	--	--	--	--	--	--
372	--	--	--	--	--	--	--	--
373	--	--	--	--	--	--	--	--
374	--	--	--	--	--	--	--	--
375	--	--	--	--	--	--	--	--
376	--	--	--	--	--	--	--	--
377	--	--	--	--	--	--	--	--
378	--	--	--	--	--	--	--	--
379	--	--	--	--	--	--	--	--
380	--	--	--	--	--	--	--	--
381	--	--	--	--	--	--	--	--
382	--	--	--	--	--	--	--	--
383	--	--	--	--	--	--	--	--
384	--	--	--	--	--	--	--	--
385	--	--	--	--	--	--	--	--
386	--	--	--	--	--	--	--	--
387	--	--	--	--	--	--	--	--
388	--	--	--	--	--	--	--	--
389	--	--	--	--	--	--	--	--
390	--	--	--	--	--	--	--	--
391	--	--	--	--	--	--	--	--
392	--	--	--	--	--	--	--	--
393	--	--	--	--	--	--	--	--
394	--	--	--	--	--	--	--	--
395	--	--	--	--	--	--	--	--
396	--	--	--	--	--	--	--	--
397	--	--	--	--	--	--	--	--
398	--	--	--	--	--	--	--	--
399	--	--	--	--	--	--	--	--
400	--	--	--	--	--	--	--	--
401	--	--	--	--	--	--	--	--
402	--	--	--	--	--	--	--	--
403	--	--	--	--	--	--	--	--
404	--	--	--	--	--	--	--	--
405	--	--	--	--	--	--	--	--
406	--	--	--	--	--	--	--	--
407	--	--	--	--	--	--	--	--
408	--	--	--	--	--	--	--	--
409	--	--	--	--	--	--	--	--
410	--	--	--	--	--	--	--	--
411	--	--	--	--	--	--	--	--
412	--	--	--	--	--	--	--	--
413	--	--	--	--	--	--	--	--
414	--	--	--	--	--	--	--	--
415	--	--	--	--	--	--	--	--
416	--	--	--	--	--	--	--	--
417	--	--	--	--	--	--	--	--
418	--	--	--	--	--	--	--	--
419	--	--	--	--	--	--	--	--
420	--	--	--	--	--	--	--	--
421	--	--	--	--	--	--	--	--
422	--	--	--	--	--	--	--	--
423	--	--	--	--	--	--	--	--
424	--	--	--	--	--	--	--	--
425	--	--	--	--	--	--	--	--
426	--	--	--	--	--	--	--	--
427	--	--	--	--	--	--	--	--
428	--	--	--	--	--	--	--	--
429	--	--	--	--	--	--	--	--
430	--	--	--	--	--	--	--	--
431	--	--	--	--	--	--	--	--
432	--	--	--	--	--	--	--	--
433	--	--	--	--	--	--	--	--
434	--	--	--	--	--	--	--	--
435	--	--	--	--	--	--	--	--
436	--	--	--	--	--	--	--	--
437	--	--	--	--	--	--	--	--
438	--	--	--	--	--	--	--	--
439	--	--	--	--	--	--	--	--
440	--	--	--	--	--	--	--	--
441	--	--	--	--	--	--	--	--
442	--	--	--	--	--	--	--	--
443	--	--	--	--	--	--	--	--
444	--	--	--	--	--	--	--	--
445	--	--	--	--	--	--	--	--
446	--	--	--	--	--	--	--	--
447	--	--	--	--	--	--	--	--
448	--	--	--	--	--	--	--	--
449	--	--	--	--	--	--	--	--
450	--	--	--	--	--	--	--	--
451	--	--	--	--	--	--	--	--
452	--	--	--	--	--	--	--	--
453	--	--	--	--	--	--	--	--
454	--	--	--	--	--	--	--	--
455	--	--	--	--	--	--	--	--
456	--	--	--	--	--	--	--	--
457	--	--	--	--	--	--	--	--
458	--	--	--	--	--	--	--	--
459	--	--	--	--	--	--	--	--
460	--	--	--	--	--	--	--	--
461	--	--	--	--	--	--	--	--
462	--	--	--	--	--	--	--	--
463	--	--	--	--	--	--	--	--
464	--	--	--	--	--	--	--	--
465	--	--	--	--	--	--	--	--
466	--	--	--	--	--	--	--	--
467	--	--	--	--	--	--	--	--
468	--	--	--	--	--	--	--	--
469	--	--	--	--	--	--	--	--
470	--	--	--	--	--	--	--	--
471	--	--	--	--	--	--	--	--
472	--	--	--	--	--	--	--	--
473	--	--	--	--	--	--	--	--
474	--	--	--	--	--	--	--	--
475	--	--	--	--	--	--	--	--
476	--	--	--	--	--	--	--	--
477	--	--	--	--	--	--	--	--
478	--	--	--	--	--	--	--	--
479	--	--	--	--	--	--	--	--
480	--	--	--	--	--	--	--	--
481	--	--	--	--	--	--	--	--
482	--	--	--	--	--	--	--	--
483	--	--	--	--	--	--	--	--
484	--	--	--	--	--	--	--	--
485	--	--	--	--	--	--	--	--
486	--	--	--	--	--	--	--	--
487	--	--	--	--	--	--	--	--
488	--	--	--	--	--	--	--	--
489	--	--	--	--	--	--	--	--
490	--	--	--	--	--	--	--	--
491	--	--	--	--	--	--	--	--
492	--	--	--	--	--	--	--	--
493	--	--	--	--	--	--	--	--
494	--	--	--	--	--	--	--	--
495	--	--	--	--	--	--	--	--
496	--	--	--	--	--	--	--	--
497	--	--	--	--	--	--	--	--
498	--	--	--	--	--	--	--	--
499	--	--	--	--	--	--	--	--
500	--	--	--	--	--	--	--	--
501	--	--	--	--	--	--	--	--
502	--	--	--	--	--	--	--	--
503	--	--	--	--	--	--	--	--
504	--	--	--	--	--	--	--	--
505	--	--	--	--	--	--	--	--
506	--	--	--	--	--	--	--	--
507	--	--	--	--	--	--	--	--
508	--	--	--	--	--	--	--	--
509	--	--	--	--	--	--	--	--
510	--	--	--	--	--	--	--	--
511	--	--	--	--	--	--	--	--
512	--	--	--	--	--	--	--	--
513	--	--	--	--	--	--	--	--
514	--	--	--	--	--	--	--	--
515	--	--	--	--	--	--	--	--
516	--	--	--	--	--	--	--	--
517	--	--	--	--	--	--	--	--
518	--	--	--	--	--	--	--	--
519	--	--	--	--	--	--	--	--
520	--	--	--	--	--	--	--	--
521	--	--	--	--	--	--	--	--
522	--	--	--	--	--	--	--	--
523	--	--	--	--	--	--	--	--
524	--	--	--	--	--	--	--	--
525	--	--	--	--	--	--	--	--
526	--	--	--	--	--	--	--	--
527	--	--	--	--	--	--	--	--
528	--	--	--	--	--	--	--	--
529	--	--	--	--	--	--	--	--
530	--	--	--	--	--	--	--	--
531	--	--	--	--	--	--	--	--
532	--	--	--	--	--	--	--	--
533	--	--	--	--	--	--	--	--
534	--	--	--	--	--	--	--	--
535	--	--	--	--	--	--	--	--
536	--	--	--	--	--	--	--	--
537	--	--	--	--	--	--	--	--
538	--	--	--	--	--	--	--	--
539	--	--	--	--	--	--	--	--
540	--	--	--	--	--	--	--	--
541	--	--	--	--	--	--	--	--
542	--	--	--	--	--	--	--	--
543	--	--	--	--	--	--	--	--
544	--	--	--	--	--	--	--	--
545	--	--	--	--	--	--	--	--
546	--	--	--	--	--	--	--	--
547	--	--	--	--	--	--	--	--
548	--	--	--	--	--	--	--	--
549	--	--	--	--	--	--	--	--
550	--	--	--	--	--	--	--	--
551	--	--	--	--	--	--	--	--
552	--	--	--	--	--	--	--	--
553	--	--	--	--	--	--	--	--
554	--	--	--	--	--	--	--	--
555	--	--	--	--	--	--	--	--
556	--	--	--	--	--	--	--	--
557	--	--	--	--	--	--	--	--
558	--	--	--	--	--	--	--	--
559	--	--	--	--	--	--	--	--
560	--	--	--	--	--	--	--	--
561	--	--	--	--	--	--	--	--
562	--	--	--	--	--	--	--	--
563	--	--	--	--	--	--	--	--
564	--	--	--	--	--	--	--	--
565	--	--	--	--	--	--	--	--
566	--	--	--	--	--	--	--	--
567	--	--	--	--	--	--	--	--
568	--	--	--	--	--	--	--	--
569	--	--	--	--	--	--	--	--
570	--	--	--	--	--	--	--	--
571	--	--	--	--	--	--	--	--
572	--	--	--	--	--	--	--	--
573	--	--	--	--	--	--	--	--
574	--	--	--	--	--	--	--	--
575	--	--	--	--	--	--	--	--
576	--	--	--	--	--	--	--	--
577	--	--	--	--	--	--	--	--
578	--	--	--	--	--	--	--	--
579	--	--	--	--	--	--	--	--
580	--	--	--	--	--	--	--	--
581	--	--	--	--	--	--	--	--
582	--	--	--	--	--	--	--	--
583	--	--	--	--	--	--	--	--
584	--	--	--	--	--	--	--	--
585	--	--	--	--	--	--	--	--
586	--	--	--	--	--	--	--	--
587	--	--	--	--	--	--	--	--
588	--	--	--	--	--	--	--	--
589	--	--	--	--	--	--	--	--
590	--	--	--	--	--	--	--	--
591	--	--	--	--	--	--	--	--
592	--	--	--	--	--	--	--	--
593	--	--	--	--	--	--	--	--
594	--	--	--	--	--	--	--	--
595	--	--	--	--	--	--	--	--
596	--	--	--	--	--	--	--	--
597	--	--	--	--	--	--	--	--
598	--	--	--	--	--	--	--	--
599	--	--	--	--	--	--	--	--
600	--	--	--	--	--	--	--	--
601	--	--	--	--	--	--	--	--
602	--	--	--	--	--	--	--	--
603	--	--	--	--	--	--	--	--
604	--	--	--	--	--	--	--	--
605	--	--	--	--	--	--	--	--
606	--	--	--	--	--	--	--	--
607	--	--	--	--	--	--	--	--
608	--	--	--	--	--	--	--	--
609	--	--	--	--	--	--	--	--
610	--	--	--	--	--	--	--	--
611	--	--	--	--	--	--	--	--
612	--	--	--	--	--	--	--	--
613	--	--	--	--	--	--	--	--
614	--	--	--	--	--	--	--	--
615	--	--	--	--	--	--	--	--
616	--	--	--	--	--	--	--	--
617	--	--	--	--	--	--	--	--
618	--	--	--	--	--	--	--	--
619	--	--	--	--	--	--	--	--
620	--	--	--	--	--	--	--	--
621	--	--	--	--	--	--	--	--
622	--	--	--	--	--	--	--	--
623	--	--	--	--	--	--	--	--
624	--	--	--	--	--	--	--	--
625	--	--	--	--	--	--	--	--
626	--	--	--	--	--	--	--	--
627	--	--	--	--	--	--	--	--
628	--	--	--	--	--	--	--	--
629	--	--	--	--	--	--	--	--
630	--	--	--	--	--	--	--	--
631	--	--	--	--	--	--	--	--
632	--	--	--	--	--	--	--	--
633	--	--	--	--	--	--	--	--
634	--	--	--	--	--	--	--	--
635	--	--	--	--	--	--	--	--
636	--	--	--	--	--	--	--	--
637	--	--	--	--	--	--	--	--
638	--	--	--	--	--	--	--	--
639	--	--	--	--	--	--	--	--
640	--	--	--	--	--	--	--	--
641	--	--	--	--	--	--	--	--
642	--	--	--	--	--	--	--	--
643	--	--	--	--	--	--	--	--
644	--	--	--	--	--	--	--	--
645	--	--	--	--	--	--	--	--
646	--	--	--	--	--	--	--	--
647	--	--	--	--	--	--	--	--
648	--	--	--	--	--	--	--	--
649	--	--	--	--	--	--	--	--
650	--	--	--	--	--	--	--	--
651	--	--	--	--	--	--	--	--
652	--	--	--	--	--	--	--	--
653	--	--	--	--	--	--	--	--
654	--	--	--	--	--	--	--	--
655	--	--	--	--	--	--	--	--
656	--	--	--	--	--	--	--	--
657	--	--	--	--	--	--	--	--
658	--	--	--	--	--	--	--	--
659	--	--	--	--	--	--	--	--
660	--	--	--	--	--	--	--	--
661	--	--	--	--	--	--	--	--
662	--	--	--	--	--	--	--	--
663	--	--	--	--	--	--	--	--
664	--	--	--	--	--	--	--	--
665	--	--	--	--	--	--	--	--
666	--	--	--	--	--	--	--	--
667	--	--	--	--	--	--	--	--
668	--	--	--	--	--	--	--	--
669	--	--	--	--	--	--	--	--
670	--	--	--	--	--	--	--	--
671	--	--	--	--	--	--	--	--
672	--	--	--	--	--	--	--	--
673	--	--	--	--	--	--	--	--
674	--	--	--	--	--	--	--	--
675	--	--	--	--	--	--	--	--
676	--	--	--	--	--	--	--	--
677	--	--	--	--	--	--	--	--
678	--	--	--	--	--	--	--	--
679	--	--	--	--	--	--	--	--
680	--	--	--	--	--	--	--	--
681	--	--	--	--	--	--	--	--
682	--	--	--	--	--	--	--	--
683	--	--	--	--	--	--	--	--
684	--	--	--	--	--	--	--	--
685	--	--	--	--	--	--	--	--
686	--	--	--	--	--	--	--	--
687	--	--	--	--	--	--	--	--
688	--	--	--	--	--	--	--	--
689	--	--	--	--	--	--	--	--
690	--	--	--	--	--	--	--	--
691	--	--	--	--	--	--	--	--
692	--	--	--	--	--	--	--	--
693	--	--	--	--	--	--	--	--
694	--	--	--	--	--	--	--	--
695	--	--	--	--	--	--	--	--
696	--	--	--	--	--	--	--	--
697	--	--	--	--	--	--	--	--
698	--	--	--	--	--	--	--	--
699	--	--	--	--	--	--	--	--
700	--	--	--	--	--	--	--	--
701	--	--	--	--	--	--	--	--
702	--	--	--	--	--	--	--	--
703	--	--	--	--	--	--	--	--
704	--	--	--	--	--	--	--	--
705	--	--	--	--	--	--	--	--
706	--	--	--	--	--	--	--	--
707	--	--	--	--	--	--	--	--
708	--	--	--	--	--	--	--	--
709	--	--	--	--	--	--	--	--
710	--	--	--	--	--	--	--	--
711	--	--	--	--	--	--	--	--
712	--	--	--	--	--	--	--	--
713	--	--	--	--	--	--	--	--
714	--	--	--	--	--	--	--	--
715	--	--	--	--	--	--	--	--
716	--	--	--	--	--	--	--	--
717	--	--	--	--	--	--	--	--
718	--	--	--	--	--	--	--	--
719	--	--	--	--	--	--	--	--
720	--	--	--	--	--	--	--	--
721	--	--	--	--	--	--	--	--
722	--	--	--	--	--	--	--	--
723	--	--	--	--	--	--	--	--
724	--	--	--	--	--	--	--	--
725	--	--	--	--	--	--	--	--
726	--	--	--	--	--	--	--	--
727	--	--	--	--	--	--	--	--
728	--	--	--	--	--	--	--	--
729	--	--	--	--	--	--	--	--
730	--	--	--	--	--	--	--	--
731	--	--	--	--	--	--	--	--
732	--	--	--	--	--	--	--	--
733	--	--	--	--	--	--	--	--
734	--	--	--	--	--	--	--	--
735	--	--	--	--	--	--	--	--
736	--	--	--	--	--	--	--	--
737	--	--	--	--	--	--	--	--
738	--	--	--	--	--	--	--	--
739	--	--	--	--	--	--	--	--
740	--	--	--	--	--	--	--	--
741	--	--	--	--	--	--	--	--
742	--	--	--	--	--	--	--	--
743	--	--	--	--	--	--	--	--
744	--	--	--	--	--	--	--	--
745	--	--	--	--	--	--	--	--
746	--	--	--	--	--	--	--	--
747	--	--	--	--	--	--	--	--
748	--	--	--	--	--	--	--	--
749	--	--	--	--	--	--	--	--
750	--	--	--	--	--	--	--	--
751	--	--	--	--	--	--	--	--
752	--	--	--	--	--	--	--	--
753	--	--	--	--	--	--	--	--
754	--	--	--	--	--	--	--	--
755	--	--	--	--	--	--	--	--
756	--	--	--	--	--	--	--	--
757	--	--	--	--	--	--	--	--
758	--	--	--	--	--	--	--	--
759	--	--	--	--	--	--	--	--
760	--	--	--	--	--	--	--	--
761	--	--	--	--	--	--	--	--
762	--	--	--	--	--	--	--	--
763	--	--	--	--	--	--	--	--
764	--	--	--	--	--	--	--	--
765	--	--	--	--	--	--	--	--
766	--	--	--	--	--	--	--	--
767	--	--	--	--	--	--	--	--
768	--	--	--	--	--	--	--	--
769	--	--	--	--	--	--	--	--
770	--	--	--	--	--	--	--	--
771	--	--	--	--	--	--	--	--
772	--	--	--	--	--	--	--	--
773	--	--	--	--	--	--	--	--
774	--	--	--	--	--	--	--	--
775	--	--	--	--	--	--	--	--
776	--	--	--	--	--	--	--	--
777	--	--	--	--	--	--	--	--
778	--	--	--	--	--	--	--	--
779	--	--	--	--	--	--	--	--
780	--	--	--	--	--	--	--	--
781	--	--	--	--	--	--	--	--
782	--	--	--	--	--	--	--	--
783	--	--	--	--	--	--	--	--
784	--	--	--	--	--	--	--	--
785	--	--	--	--	--	--	--	--
786	--	--	--	--	--	--	--	--
787	--	--	--	--	--	--	--	--
788	--	--	--	--	--	--	--	--
789	--	--	--	--	--	--	--	--
790	--	--	--	--	--	--	--	--
791	--	--	--	--	--	--	--	--
792	--	--	--	--	--	--	--	--
793	--	--	--	--	--	--	--	--
794	--	--	--	--	--	--	--	--
795	--	--	--	--	--	--	--	--
796	--	--	--	--	--	--	--	--
797	--	--	--	--	--	--	--	--
798	--	--	--	--	--	--	--	--
799	--	--	--	--	--	--	--	--
800	--	--	--	--	--	--	--	--
801	--	--	--	--	--	--	--	--
802	--	--	--	--	--	--	--	--
803	--	--	--	--	--	--	--	--
804	--	--	--	--	--	--	--	--
805	--	--	--	--	--	--	--	--
806	--	--	--	--	--	--	--	--
807	--	--	--	--	--	--	--	--
808	--	--	--	--	--	--	--	--
809	--	--	--	--	--	--	--	--
810	--	--	--	--	--	--	--	--
811	--	--	--	--	--	--	--	--
812	--	--	--	--	--	--	--	--
813	--	--	--	--	--	--	--	--
814	--	--	--	--	--	--	--	--
815	--	--	--	--	--	--	--	--
816	--	--	--	--	--	--	--	--
817	--	--	--	--	--	--	--	--
818	--	--	--	--	--	--	--	--
819	--	--	--	--	--	--	--	--
820	--	--	--	--	--	--	--	--
821	--	--	--	--	--	--	--	--
822	--	--	--	--	--	--	--	--
823	--	--	--	--	--	--	--	--
824	--	--	--	--	--	--	--	--
825	--	--	--	--	--	--	--	--
826	--	--	--	--	--	--	--	--
827	--	--	--	--	--	--	--	0
828	--	--	--	--	--	--	--	0
829	--	--	--	--	--	--	--	0
830	--	--	--	--	--	--	--	0
831	--	--	--	--	--	--	--	0
832	--	--	--	--	--	--	--	0
833	--	--	--	--	--	--	--	0
834	--	--	--	--	--	--	--	0
835	--	--	--	--	--	--	--	0
836	--	--	--	--	--	--	--	0
837	--	--	--	--	--	--	--	0
838	--	--	--	--	--	--	--	0
839	--	--	--	--	--	--	--	0
840	--	--	--	--	--	--	--	0
841	--	--	--	--	--	--	--	0
842	--	--	--	--	--	--	--	0
843	--	--	--	--	--	--	--	0
844	--	--	--	--	--	--	--	0
845	--	--	--	--	--	--	--	0
846	--	--	--	--	--	--	--	0
847	--	--	--	--	--	--	--	0
848	--	--	--	--	--	--	--	0
849	--	--	--	--	--	--	--	0
850	--	--	--	--	--	--	--	0
851	--	--	--	--	--	--	--	0
852	--	--	--	--	--	--	--	0
853	--	--	--	--	--	--	--	0
854	--	--	--	--	--	--	--	0
855	--	--	--	--	--	--	--	0
856	--	--	--	--	--	--	--	0
857	--	--	--	--	--	--	--	0
858	--	--	--	--	--	--	--	0
859	--	--	--	--	--	--	--	0
860	--	--	--	--	--	--	--	0
861	--	--	--	--	--	--	--	0
862	--	--	--	--	--	--	--	0
863	--	--	--	--	--	--	--	0
864	--	--	--	--	--	--	--	0
865	--	--	--	--	--	--	--	0
866	--	--	--	--	--	--	--	0
867	--	--	--	--	--	--	--	0
868	--	--	--	--	--	--	--	0
869	--	--	--	--	--	--	--	0
870	--	--	--	--	--	--	--	0
871	--	--	--	--	--	--	--	0
872	--	--	--	--	--	--	--	0
873	--	--	--	--	--	--	--	0
874	--	--	--	--	--	--	--	0
875	--	--	--	--	--	--	--	0
876	--	--	--	--	--	--	--	0
877	--	--	--	--	--	--	--	0
878	--	--	--	--	--	--	--	0
879	--	--	--	--	--	--	--	0
880	--	--	--	--	--	--	--	0
881	--	--	--	--	--	--	--	0
882	--	--	--	--	--	--	--	0
883	--	--	--	--	--	--	--	0
884	--	--	--	--	--	--	--	0
885	--	--	--	--	--	--	--	0
886	--	--	--	--	--	--	--	0
887	--	--	--	--	--	--	--	0
888	--	--	--	--	--	--	--	0
889	--	--	--	--	--	--	--	0
890	--	--	--	--	--	--	--	0
891	--	--	--	--	--	--	--	0
892	--	--	--	--	--	--	--	0
893	--	--	--	--	--	--	--	0
894	--	--	--	--	--	--	--	0
895	--	--	--	--	--	--	--	0
896	--	--	--	--	--	--	--	0
897	--	--	--	--	--	--	--	0
898	--	--	--	--	--	--	--	0
899	--	--	--	--	--	--	--	0
900	--	--	--	--	--	--	--	0
901	--	--	--	--	--	--	--	0
902	--	--	--	--	--	--	--	0
903	--	--	--	--	--	--	--	0
904	--	--	--	--	--	--	--	0
905	--	--	--	--	--	--	--	0
906	--	--	--	--	--	--	--	0
907	--	--	--	--	--	--	--	0
908	--	--	--	--	--	--	--	0
909	--	--	--	--	--	--	--	0
910	--	--	--	--	--	--	--	0
911	--	--	--	--	--	--	--	0
912	--	--	--	--	--	--	--	0
913	--	--	--	--	--	--	--	0
914	--	--	--	--	--	--	--	0
915	--	--	--	--	--	--	--	0
916	--	--	--	--	--	--	--	0
917	--	--	--	--	--	--	--	0
918	--	--	--	--	--	--	--	0
919	--	--	--	--	--	--	--	0
920	--	--	--	--	--	--	--	0
921	--	--	--	--	--	--	--	0
922	--	--	--	--	--	--	--	0
923	--	--	--	--	--	--	--	0
924	--	--	--	--	--	--	--	0
925	--	--	--	--	--	--	--	0
926	--	--	--	--	--	--	--	0
927	--	--	--	--	--	--	--	0
928	--	--	--	--	--	--	--	0
929	--	--	--	--	--	--	--	0
930	--	--	--	--	--	--	--	0
931	--	--	--	--	--	--	--	0
932	--	--	--	--	--	--	--	0
933	--	--	--	--	--	--	--	0
934	--	--	--	--	--	--	--	0
935	--	--	--	--	--	--	--	0
936	--	--	--	--	--	--	--	0
937	--	--	--	--	--	--	--	0
938	--	--	--	--	--	--	--	0
939	--	--	--	--	--	--	--	0
940	--	--	--	--	--	--	--	0
941	--	--	--	--	--	--	--	0
942	--	--	--	--	--	--	--	0
943	--	--	--	--	--	--	--	0
944	--	--	--	--	--	--	--	0
945	--	--	--	--	--	--	--	0
946	--	--	--	--	--	--	--	0
947	--	--	--	--	--	--	--	0
948	--	--	--	--	--	--	--	0
949	--	--	--	--	--	--	--	0
950	--	--	--	--	--	--	--	0
951	--	--	--	--	--	--	--	0
952	--	--	--	--	--	--	--	0
953	--	--	--	--	--	--	--	0
954	--	--	--	--	--	--	--	0
955	--	--	--	--	--	--	--	0
956	--	--	--	--	--	--	--	0
957	--	--	--	--	--	--	--	0
958	--	--	--	--	--	--	--	0
959	--	--	--	--	--	--	--	0
960	--	--	--	--	--	--	--	0
961	--	--	--	--	--	--	--	0
962	--	--	--	--	--	--	--	0
963	--	--	--	--	--	--	--	0
964	--	--	--	--	--	--	--	0
965	--	--	--	--	--	--	--	0
966	--	--	--	--	--	--	--	0
967	--	--	--	--	--	--	--	0
968	--	--	--	--	--	--	--	0
969	--	--	--	--	--	--	--	0
970	--	--	--	--	--	--	--	0
971	--	--	--	--	--	--	--	0
972	--	--	--	--	--	--	--	0
973	--	--	--	--	--	--	--	0
974	--	--	--	--	--	--	--	0
975	--	--	--	--	--	--	--	0
976	--	--	--	--	--	--	--	0
977	--	--	--	--	--	--	--	0
978	--	--	--	--	--	--	--	0
979	--	--	--	--	--	--	--	0
980	--	--	--	--	--	--	--	0
981	--	--	--	--	--	--	--	0
982	--	--	--	--	--	--	--	0
983	--	--	--	--	--	--	--	0
984	--	--	--	--	--	--	--	0
985	--	--	--	--	--	--	--	0
986	--	--	--	--	--	--	--	0
987	--	--	--	--	--	--	--	0
988	--	--	--	--	--	--	--	0
989	--	--	--	--	--	--	--	0
990	--	--	--	--	--	--	--	0
991	--	--	--	--	--	--	--	0
992	--	--	--	--	--	--	--	0
993	--	--	--	--	--	--	--	0
994	--	--	--	--	--	--	--	0
995	--	--	--	--	--	--	--	0
996	--	--	--	--	--	--	--	0
997	--	--	--	--	--	--	--	0
998	--	--	--	--	--	--	--	0
999	--	--	--	--	--	--	--	0
1000	--	--	--	--	--	--	--	0
1001	--	--	--	--	--	--	--	0
1002	--	--	--	--	--	--	--	0
1003	--	--	--	--	--	--	--	0
1004	--	--	--	--	--	--	--	0
1005	--	--	--	--	--	--	--	0
1006	--	--	--	--	--	--	--	0
1007	--	--	--	--	--	--	--	0
1008	--	--	--	--	--	--	--	0
1009	--	--	--	--	--	--	--	0
1010	--	--	--	--	--	--	--	0
1011	--	--	--	--	--	--	--	0
1012	--	--	--	--	--	--	--	0
1013	--	--	--	--	--	--	--	0
1014	--	--	--	--	--	--	--	0
1015	--	--	--	--	--	--	--	0
1016	--	--	--	--	--	--	--	0
1017	--	--	--	--	--	--	--	0
1018	--	--	--	--	--	--	--	0
1019	--	--	--	--	--	--	--	0
1020	--	--	--	--	--	--	--	0
1021	--	--	--	--	--	--	--	0
1022	--	--	--	--	--	--	--	0
1023	--	--	--	--	--	--	--	0
1024	--	--	--	--	--	--	--	0
1025	--	--	--	--	--	--	--	0
1026	--	--	--	--	--	--	--	0
1027	--	--	--	--	--	--	--	0
1028	--	--	--	--	--	--	--	0
1029	--	--	--	--	--	--	--	0
1030	--	--	--	--	--	--	--	0
1031	--	--	--	--	--	--	--	0
1032	--	--	--	--	--	--	--	0
1033	--	--	--	--	--	--	--	0
1034	--	--	--	--	--	--	--	0
1035	--	--	--	--	--	--	--	0
1036	--	--	--	--	--	--	--	0
1037	--	--	--	--	--	--	--	0
1038	--	--	--	--	--	--	--	0
1039	--	--	--	--	--	--	--	0
1040	--	--	--	--	--	--	--	0
1041	--	--	--	--	--	--	--	0
1042	--	--	--	--	--	--	--	0
1043	--	--	--	--	--	--	--	0
1044	--	--	--	--	--	--	--	0
1045	--	--	--	--	--	--	--	0
1046	--	--	--	--	--	--	--	0
1047	--	--	--	--	--	--	--	0
1048	--	--	--	--	--	--	--	0
1049	--	--	--	--	--	--	--	0
1050	--	--	--	--	--	--	--	0
1051	--	--	--	--	--	--	--	0
1052	--	--	--	--	--	--	--	0
1053	--	--	--	--	--	--	--	0
1054	--	--	--	--	--	--	--	0
1055	--	--	--	--	--	--	--	0
1056	--	--	--	--	--	--	--	0
1057	--	--	--	--	--	--	--	0
1058	--	--	--	--	--	--	--	0
1059	--	--	--	--	--	--	--	0
1060	--	--	--	--	--	--	--	0
1061	--	--	--	--	--	--	--	0
1062	--	--	--	--	--	--	--	0
1063	--	--	--	--	--	--	--	0
1064	--	--	--	--	--	--	--	0
1065	--	--	--	--	--	--	--	0
1066	--	--	--	--	--	--	--	0
1067	--	--	--	--	--	--	--	0
1068	--	--	--	--	--	--	--	0
1069	--	--	--	--	--	--	--	0
1070	--	--	--	--	--	--	--	0
1071	--	--	--	--	--	--	--	0
1072	--	--	--	--	--	--	--	0
1073	--	--	--	--	--	--	--	0
1074	--	--	--	--	--	--	--	0
1075	--	--	--	--	--	--	--	0
1076	--	--	--	--	--	--	--	0
1077	--	--	--	--	--	--	--	0
1078	--	--	--	--	--	--	--	0
1079	--	--	--	--	--	--	--	0
1080	--	--	--	--	--	--	--	0
1081	--	--	--	--	--	--	--	0
1082	--	--	--	--	--	--	--	0
1083	--	--	--	--	--	--	--	0
1084	--	--	--	--	--	--	--	0
1085	--	--	--	--	--	--	--	0
1086	--	--	--	--	--	--	--	0
1087	--	--	--	--	--	--	--	0
1088	--	--	--	--	--	--	--	0
1089	--	--	--	--	--	--	--	0
1090	--	--	--	--	--	--	--	0
1091	--	--	--	--	--	--	--	0
1092	--	--	--	--	--	--	--	0
1093	--	--	--	--	--	--	--	0
1094	--	--	--	--	--	--	--	0
1095	--	--	--	--	--	--	--	0
1096	--	--	--	--	--	--	--	0
1097	--	--	--	--	--	--	--	0
1098	--	--	--	--	--	--	--	0
1099	--	--	--	--	--	--	--	0
1100	--	--	--	--	--	--	--	0
1101	--	--	--	--	--	--	--	0
1102	--	--	--	--	--	--	--	0
1103	--	--	--	--	--	--	--	0
1104	--	--	--	--	--	--	--	0
1105	--	--	--	--	--	--	--	0
1106	--	--	--	--	--	--	--	0
1107	--	--	--	--	--	--	--	0
1108	--	--	--	--	--	--	--	0
1109	--	--	--	--	--	--	--	0
1110	--	--	--	--	--	--	--	0
1111	--	--	--	--	--	--	--	0
1112	--	--	--	--	--	--	--	0
1113	--	--	--	--	--	--	--	0
1114	--	--	--	--	--	--	--	0
1115	--	--	--	--	--	--	--	0
1116	--	--	--	--	--	--	--	0
1117	--	--	--	--	--	--	--	0
1118	--	--	--	--	--	--	--	0
1119	--	--	--	--	--	--	--	0
1120	--	--	--	--	--	--	--	0
1121	--	--	--	--	--	--	--	0
1122	--	--	--	--	--	--	--	0
1123	--	--	--	--	--	--	--	0
1124	--	--	--	--	--	--	--	0
1125	--	--	--	--	--	--	--	0
1126	--	--	--	--	--	--	--	0
1127	--	--	--	--	--	--	--	0
1128	--	--	--	--	--	--	--	0
1129	--	--	--	--	--	--	--	0
1130	--	--	--	--	--	--	--	0
1131	--	--	--	--	--	--	--	0
1132	--	--	--	--	--	--	--	0
1133	--	--	--	--	--	--	--	0
1134	--	--	--	--	--	--	--	0
1135	--	--	--	--	--	--	--	0
1136	--	--	--	--	--	--	--	0
1137	--	--	--	--	--	--	--	0
1138	--	--	--	--	--	--	--	0
1139	--	--	--	--	--	--	--	0
1140	--	--	--	--	--	--	--	0
1141	--	--	--	--	--	--	--	0
1142	--	--	--	--	--	--	--	0
1143	--	--	--	--	--	--	--	0
1144	--	--	--	--	--	--	--	0
1145	--	--	--	--	--	--	--	0
1146	--	--	--	--	--	--	--	0
1147	--	--	--	--	--	--	--	0
1148	--	--	--	--	--	--	--	0
1149	--	--	--	--	--	--	--	0
1150	--	--	--	--	--	--	--	0
1151	--	--	--	--	--	--	--	0
1152	--	--	--	--	--	--	--	0
1153	--	--	--	--	--	--	--	0
1154	--	--	--	--	--	--	--	0
1155	--	--	--	--	--	--	--	0
1156	--	--	--	--	--	--	--	0
1157	--	--	--	--	--	--	--	0
1158	--	--	--	--	--	--	--	0
1159	--	--	--	--	--	--	--	0
1160	--	--	--	--	--	--	--	0
1161	--	--	--	--	--	--	--	0
1162	--	--	--	--	--	--	--	0
1163	--	--	--	--	--	--	--	0
1164	--	--	--	--	--	--	--	0
1165	--	--	--	--	--	--	--	0
1166	--	--	--	--	--	--	--	0
1167	--	--	--	--	--	--	--	0
1168	--	--	--	--	--	--	--	0
1169	--	--	--	--	--	--	--	0
1170	--	--	--	--	--	--	--	0
1171	--	--	--	--	--	--	--	0
1172	--	--	--	--	--	--	--	0
1173	--	--	--	--	--	--	--	0
1174	--	--	--	--	--	--	--	0
1175	--	--	--	--	--	--	--	0
1176	--	--	--	--	--	--	--	0
1177	--	--	--	--	--	--	--	0
1178	--	--	--	--	--	--	--	0
1179	--	--	--	--	--	--	--	0
1180	--	--	--	--	--	--	--	0
1181	--	--	--	--	--	--	--	0
1182	--	--	--	--	--	--	--	0
1183	--	--	--	--	--	--	--	0
1184	--	--	--	--	--	--	--	0
1185	--	--	--	--	--	--	--	0
1186	--	--	--	--	--	--	--	0
1187	--	--	--	--	--	--	--	0
1188	--	--	--	--	--	--	--	0
1189	--	--	--	--	--	--	--	0
1190	--	--	--	--	--	--	--	0
1191	--	--	--	--	--	--	--	0
1192	--	--	--	--	--	--	--	0
1193	--	--	--	--	--	--	--	0
1194	--	--	--	--	--	--	--	0
1195	--	--	--	--	--	--	--	0
1196	--	--	--	--	--	--	--	0
1197	--	--	--	--	--	--	--	0
1198	--	--	--	--	--	--	--	0
1199	--	--	--	--	--	--	--	0
1200	--	--	--	--	--	--	--	0
1201	--	--	--	--	--	--	--	0
1202	--	--	--	--	--	--	--	0
1203	--	--	--	--	--	--	--	0
1204	--	--	--	--	--	--	--	0
1205	--	--	--	--	--	--	--	0
1206	--	--	--	--	--	--	--	0
1207	--	--	--	--	--	--	--	0
1208	--	--	--	--	--	--	--	0
1209	--	--	--	--	--	--	--	0
1210	--	--	--	--	--	--	--	0
1211	--	--	--	--	--	--	--	0
1212	--	--	--	--	--	--	--	0
1213	--	--	--	--	--	--	--	0
1214	--	--	--	--	--	--	--	0
1215	--	--	--	--	--	--	--	0
1216	--	--	--	--	--	--	--	0
1217	--	--	--	--	--	--	--	0
1218	--	--	--	--	--	--	--	0
1219	--	--	--	--	--	--	--	0
1220	--	--	--	--	--	--	--	0
1221	--	--	--	--	--	--	--	0
1222	--	--	--	--	--	--	--	0
1223	--	--	--	--	--	--	--	0
1224	--	--	--	--	--	--	--	0
1225	--	--	--	--	--	--	--	0
1226	--	--	--	--	--	--	--	0
1227	--	--	--	--	--	--	--	0
1228	--	--	--	--	--	--	--	0
1229	--	--	--	--	--	--	--	0
1230	--	--	--	--	--	--	--	0
1231	--	--	--	--	--	--	--	0
1232	--	--	--	--	--	--	--	0
1233	--	--	--	--	--	--	--	0
1234	--	--	--	--	--	--	--	0
1235	--	--	--	--	--	--	--	0
1236	--	--	--	--	--	--	--	0
1237	--	--	--	--	--	--	--	0
1238	--	--	--	--	--	--	--	0
1239	--	--	--	--	--	--	--	0
1240	--	--	--	--	--	--	--	0
1241	--	--	--	--	--	--	--	0
1242	--	--	--	--	--	--	--	0
1243	--	--	--	--	--	--	--	0
1244	--	--	--	--	--	--	--	0
1245	--	--	--	--	--	--	--	0
1246	--	--	--	--	--	--	--	0
1247	--	--	--	--	--	--	--	0
1248	--	--	--	--	--	--	--	0
1249	--	--	--	--	--	--	--	0
1250	--	--	--	--	--	--	--	0
1251	--	--	--	--	--	--	--	0
1252	--	--	--	--	--	--	--	0
1253	--	--	--	--	--	--	--	0
1254	--	--	--	--	--	--	--	0
1255	--	--	--	--	--	--	--	0
1256	--	--	--	--	--	--	--	0
1257	--	--	--	--	--	--	--	0
1258	--	--	--	--	--	--	--	0
1259	--	--	--	--	--	--	--	0
1260	--	--	--	--	--	--	--	0
1261	--	--	--	--	--	--	--	0
1262	--	--	--	--	--	--	--	0
1263	--	--	--	--	--	--	--	0
1264	--	--	--	--	--	--	--	0
1265	--	--	--	--	--	--	--	0
1266	--	--	--	--	--	--	--	0
1267	--	--	--	--	--	--	--	0
1268	--	0	0	0	0	0	--	0
1269	--	0	0	0	0	0	--	0
1270	--	0	0	0	0	0	--	0
1271	--	0	0	0	0	0	--	0
1272	--	0	0	0	0	0	--	0
1273	--	0	0	0	0	0	--	0
1274	--	0	0	0	0	0	--	0
1275	--	0	0	0	0	0	--	0
1276	--	0	0	0	0	0	--	0
1277	--	0	0	0	0	0	--	0
1278	--	0	0	0	0	0	--	0
1279	--	0	0	0	0	0	--	0
1280	--	0	0	0	0	0	--	0
1281	--	0	0	0	0	0	--	0
1282	--	0	0	0	0	0	--	0
1283	--	0	0	0	0	0	--	0
1284	--	0	0	0	0	0	--	0
1285	--	0	0	0	0	0	--	0
1286	--	0	0	0	0	0	--	0
1287	--	0	0	0	0	0	--	0
1288	--	0	0	0	0	0	--	0
1289	--	0	0	0	0	0	--	0
1290	--	0	0	0	0	0	--	0
1291	--	0	0	0	0	0	--	0
1292	--	0	0	0	0	0	--	0
1293	--	0	0	0	0	0	--	0
1294	--	0	0	0	0	0	--	0
1295	--	0	0	0	0	0	--	0
1296	--	0	0	0	0	0	--	0
1297	--	0	0	0	0	0	--	0
1298	--	0	0	0	0	0	--	0
1299	--	0	0	0	0	0	--	0
1300	--	0	0	0	0	0	--	0
1301	--	0	0	0	0	0	--	0
1302	--	0	0	0	0	0	--	0
1303	--	0	0	0	0	0	--	0
1304	--	0	0	0	0	0	--	0
1305	--	0	0	0	0	0	--	0
1306	--	0	0	0	0	0	--	0
1307	--	0	0	0	0	0	--	0
1308	--	0	0	0	0	0	--	0
1309	--	0	0	0	0	0	--	0
1310	--	0	0	0	0	0	--	0
1311	--	0	0	0	0	0	--	0
1312	--	0	0	0	0	0	--	0
1313	--	0	0	0	0	0	--	0
1314	--	0	0	0	0	0	--	0
1315	--	0	0	0	0	0	--	0
1316	--	0	0	0	0	0	--	0
1317	--	0	0	0	0	0	--	0
1318	--	0	0	0	0	0	--	0
1319	--	0	0	0	0	0	--	0
1320	--	0	0	0	0	0	--	0
1321	--	0	0	0	0	0	--	0
1322	--	0	0	0	0	0	--	0
1323	--	0	0	0	0	0	--	0
1324	--	0	0	0	0	0	--	0
1325	--	0	0	0	0	0	--	0
1326	--	0	0	0	0	0	--	0
1327	--	0	0	0	0	0	--	0
1328	--	0	0	0	0	0	--	0
1329	--	0	0	0	0	0	--	0
1330	--	0	0	0	0	0	--	0
1331	--	0	0	0	0	0	--	0
1332	--	0	0	0	0	0	--	0
1333	--	0	0	0	0	0	--	0
1334	--	0	0	0	0	0	--	0
1335	--	0	0	0	0	0	--	0
1336	--	0	0	0	0	0	--	0
1337	--	0	0	0	0	0	--	0
1338	--	0	0	0	0	0	--	0
1339	--	0	0	0	0	0	--	0
1340	--	0	0	0	0	0	--	0
1341	--	0	0	0	0	0	--	0
1342	--	0	0	0	0	0	--	0
1343	--	0	0	0	0	0	--	0
1344	--	0	0	0	0	0	--	0
1345	--	0	0	0	0	0	--	0
1346	--	0	0	0	0	0	--	0
1347	--	0	0	0	0	0	--	0
1348	--	0	0	0	0	0	--	0
1349	--	0	0	0	0	0	--	0
1350	--	0	0	0	0	0	--	0
1351	--	0	0	0	0	0	--	0
1352	--	0	0	0	0	0	--	0
1353	--	0	0	0	0	0	--	0
1354	--	0	0	0	0	0	--	0
1355	--	0	0	0	0	0	--	0
1356	--	0	0	0	0	0	--	0
1357	--	0	0	0	0	0	--	0
1358	--	0	0	0	0	0	--	0
1359	--	0	0	0	0	0	--	0
1360	--	0	0	0	0	0	--	0
1361	--	0	0	0	0	0	--	0
1362	--	0	0	0	0	0	--	0
1363	--	0	0	0	0	0	--	0
1364	--	0	0	0	0	0	--	0
1365	--	0	0	0	0	0	--	0
1366	--	0	0	0	0	0	--	0
1367	--	0	0	0	0	0	--	0
1368	--	0	0	0	0	0	--	0
1369	--	0	0	0	0	0	--	0
1370	--	0	0	0	0	0	--	0
1371	--	0	0	0	0	0	--	0
1372	--	0	0	0	0	0	--	0
1373	--	0	0	0	0	0	--	0
1374	--	0	0	0	0	0	--	0
1375	--	0	0	0	0	0	--	0
1376	--	0	0	0	0	0	--	0
1377	--	0	0	0	0	0	--	0
1378	--	0	0	0	0	0	--	0
1379	--	0	0	0	0	0	--	0
1380	--	0	0	0	0	0	--	0
1381	--	0	0	0	0	0	--	0
1382	--	0	0	0	0	0	--	0
1383	--	0	0	0	0	0	--	0
1384	--	0	0	0	0	0	--	0
1385	--	0	0	0	0	0	--	0
1386	--	0	0	0	0	0	--	0
1387	--	0	0	0	0	0	--	0
1388	--	0	0	0	0	0	--	0
1389	--	0	0	0	0	0	--	0
1390	--	0	0	0	0	0	--	0
1391	--	0	0	0	0	0	--	0
1392	--	0	0	0	0	0	--	0
1393	--	0	0	0	0	0	--	0
1394	--	0	0	0	0	0	--	0
1395	--	0	0	0	0	0	--	0
1396	--	0	0	0	0	0	--	0
1397	--	0	0	0	0	0	--	0
1398	--	0	0	0	0	0	--	0
1399	--	0	0	0	0	0	--	0
1400	--	0	0	0	0	0	--	0
1401	--	0	0	0	0	0	--	0
1402	--	0	0	0	0	0	--	0
1403	--	0	0	0	0	0	--	0
1404	--	0	0	0	0	0	--	0
1405	--	0	0	0	0	0	--	0
1406	--	0	0	0	0	0	--	0
1407	--	0	0	0	0	0	--	0
1408	--	0	0	0	0	0	--	0
1409	--	0	0	0	0	0	--	0
1410	--	0	0	0	0	0	--	0
1411	--	0	0	0	0	0	--	0
1412	--	0	0	0	0	0	--	0
1413	--	0	0	0	0	0	--	0
1414	--	0	0	0	0	0	--	0
1415	--	0	0	0	0	0	--	0
1416	--	0	0	0	0	0	--	0
1417	--	0	0	0	0	0	--	0
1418	--	0	0	0	0	0	--	0
1419	--	0	0	0	0	0	--	0
1420	--	0	0	0	0	0	--	0
1421	--	0	0	0	0	0	--	0
1422	--	0	0	0	0	0	--	0
1423	--	0	0	0	0	0	--	0
1424	--	0	0	0	0	0	--	0
1425	--	0	0	0	0	0	--	0
1426	--	0	0	0	0	0	--	0
1427	--	0	0	0	0	0	--	0
1428	--	0	0	0	0	0	--	0
1429	--	0	0	0	0	0	--	0
1430	--	0	0	0	0	0	--	0
1431	--	0	0	0	0	0	--	0
1432	--	0	0	0	0	0	--	0
1433	--	0	0	0	0	0	--	0
1434	--	0	0	0	0	0	--	0
1435	--	0	0	0	0	0	--	0
1436	--	0	0	0	0	0	--	0
1437	--	0	0	0	0	0	--	0
1438	--	0	0	0	0	0	--	0
1439	--	0	0	0	0	0	--	0
1440	--	0	0	0	0	0	--	0
1441	--	0	0	0	0	0	--	0
1442	--	0	0	0	0	0	--	0
1443	--	0	0	0	0	0	--	0
1444	--	0	0	0	0	0	--	0
1445	--	0	0	0	0	0	--	0
1446	--	0	0	0	0	0	--	0
1447	--	0	0	0	0	0	--	0
1448	--	0	0	0	0	0	--	0
1449	--	0	0	0	0	0	--	0
1450	--	0	0	0	0	0	--	0
1451	--	0	0	0	0	0	--	0
1452	--	0	0	0	0	0	--	0
1453	--	0	0	0	0	0	--	0
1454	--	0	0	0	0	0	--	0
1455	--	0	0	0	0	0	--	0
1456	--	0	0	0	0	0	--	0
1457	--	0	0	0	0	0	--	0
1458	--	0	0	0	0	0	--	0
1459	--	0	0	0	0	0	--	0
1460	--	0	0	0	0	0	--	0
1461	--	0	0	0	0	0	--	0
1462	--	0	0	0	0	0	--	0
1463	--	0	0	0	0	0	--	0
1464	--	0	0	0	0	0	--	0
1465	--	0	0	0	0	0	--	0
1466	--	0	0	0	0	0	--	0
1467	--	0	0	0	0	0	--	0
1468	--	0	0	0	0	0	--	0
1469	--	0	0	0	0	0	--	0
1470	--	0	0	0	0	0	--	0
1471	--	0	0	0	0	0	--	0
1472	--	0	0	0	0	0	0	0
1473	--	0	0	0	0	0	0	0
1474	--	0	0	0	0	0	0	0
1475	--	0	0	0	0	0	0	0
1476	--	0	0	0	0	0	0	0
1477	--	0	0	0	0	0	0	0
1478	--	0	0	0	0	0	0	0
1479	--	0	0	0	0	0	0	0
1480	--	0	0	0	0	0	0	0
1481	--	0	0	0	0	0	0	0
1482	--	0	0	0	0	0	0	0
1483	--	0	0	0	0	0	0	0
1484	--	0	0	0	0	0	0	0
1485	--	0	0	0	0	0	0	0
1486	--	0	0	0	0	0	0	0
1487	--	0	0	0	0	0	0	0
1488	--	0	0	0	0	0	0	0
1489	--	0	0	0	0	0	0	0
1490	--	0	0	0	0	0	0	0
1491	--	0	0	0	0	0	0	0
1492	--	0	0	0	0	0	0	0
1493	--	0	0	0	0	0	0	0
1494	--	0	0	0	0	0	0	0
1495	--	0	0	0	0	0	0	0
1496	--	0	0	0	0	0	0	0
1497	--	0	0	0	0	0	0	0
1498	--	0	0	0	0	0	0	0
1499	--	0	0	0	0	0	0	0
1500	--	0	0	0	0	0	0	0
1501	--	0	0	0	0	0	0	0
1502	--	0	0	0	0	0	0	0
1503	--	0	0	0	0	0	0	0
1504	--	0	0	0	0	0	0	0
1505	--	0	0	0	0	0	0	0
1506	--	0	0	0	0	0	0	0
1507	--	0	0	0	0	0	0	0
1508	--	0	0	0	0	0	0	0
1509	--	0	0	0	0	0	0	0
1510	--	0	0	0	0	0	0	0
1511	--	0	0	0	0	0	0	0
1512	--	0	0	0	0	0	0	0
1513	--	0	0	0	0	0	0	0
1514	--	0	0	0	0	0	0	0
1515	--	0	0	0	0	0	0	0
1516	--	0	0	0	0	0	0	0
1517	--	0	0	0	0	0	0	0
1518	--	0	0	0	0	0	0	0
1519	--	0	0	0	0	0	0	0
1520	--	0	0	0	0	0	0	0
1521	--	0	0	0	0	0	0	0
1522	--	0	0	0	0	0	0	0
1523	--	0	0	0	0	0	0	0
1524	--	0	0	0	0	0	0	0
1525	--	0	0	0	0	0	0	0
1526	--	0	0	0	0	0	0	0
1527	--	0	0	0	0	0	0	0
1528	--	0	0	0	0	0	0	0
1529	--	0	0	0	0	0	0	0
1530	--	0	0	0	0	0	0	0
1531	--	0	0	0	0	0	0	0
1532	--	0	0	0	0	0	0	0
1533	--	0	0	0	0	0	0	0
1534	--	0	0	0	0	0	0	0
1535	--	0	0	0	0	0	0	0
1536	--	0	0	0	0	0	0	0
1537	--	0	0	0	0	0	0	0
1538	--	0	0	0	0	0	0	0
1539	--	0	0	0	0	0	0	0
1540	--	0	0	0	0	0	0	0
1541	--	0	0	0	0	0	0	0
1542	--	0	0	0	0	0	0	0
1543	--	0	0	0	0	0	0	0
1544	--	0	0	0	0	0	0	0
1545	--	0	0	0	0	0	0	0
1546	--	0	0	0	0	0	0	0
1547	--	0	0	0	0	0	0	0
1548	--	0	0	0	0	0	0	0
1549	--	0	0	0	0	0	0	0
1550	--	0	0	0	0	0	0	0
1551	--	0	0	0	0	0	0	0
1552	--	0	0	0	0	0	0	0
1553	--	0	0	0	0	0	0	0
1554	--	0	0	0	0	0	0	0
1555	--	0	0	0	0	0	0	0
1556	--	0	0	0	0	0	0	0
1557	--	0	0	0	0	0	0	0
1558	--	0	0	0	0	0	0	0
1559	--	0	0	0	0	0	0	0
1560	--	0	0	0	0	0	0	0
1561	--	0	0	0	0	0	0	0
1562	--	0	0	0	0	0	0	0
1563	--	0	0	0	0	0	0	0
1564	--	0	0	0	0	0	0	0
1565	--	0	0	0	0	0	0	0
1566	--	0	0	0	0	0	0	0
1567	--	0	0	0	0	0	0	0
1568	--	0	0	0	0	0	0	0
1569	--	0	0	0	0	0	0	0
1570	--	0	0	0	0	0	0	0
1571	--	0	0	0	0	0	0	0
1572	--	0	0	0	0	0	0	0
1573	--	0	0	0	0	0	0	0
1574	--	0	0	0	0	0	0	0
1575	--	0	0	0	0	0	0	0
1576	--	0	0	0	0	0	0	0
1577	--	0	0	0	0	0	0	0
1578	--	0	0	0	0	0	0	0
1579	--	0	0	0	0	0	0	0
1580	--	0	0	0	0	0	0	0
1581	--	0	0	0	0	0	0	0
1582	--	0	0	0	0	0	0	0
1583	--	0	0	0	0	0	0	0
1584	--	0	0	0	0	0	0	0
1585	--	0	0	0	0	0	0	0
1586	--	0	0	0	0	0	0	0
1587	--	0	0	0	0	0	0	0
1588	--	0	0	0	0	0	0	0
1589	--	0	0	0	0	0	0	0
1590	--	0	0	0	0	0	0	0
1591	--	0	0	0	0	0	0	0
1592	--	0	0	0	0	0	0	0
1593	--	0	0	0	0	0	0	0
1594	--	0	0	0	0	0	0	0
1595	--	0	0	0	0	0	0	0
1596	--	0	0	0	0	0	0	0
1597	--	0	0	0	0	0	0	0
1598	--	0	0	0	0	0	0	0
1599	--	0	0	0	0	0	0	0
1600	--	0	0	0	0	0	0	0
1601	--	0	0	0	0	0	0	0
1602	--	0	0	0	0	0	0	0
1603	--	0	0	0	0	0	0	0
1604	--	0	0	0	0	0	0	0
1605	--	0	0	0	0	0	0	0
1606	--	0	0	0	0	0	0	0
1607	--	0	0	0	0	0	0	0
1608	--	0	0	0	0	0	0	0
1609	--	0	0	0	0	0	0	0
1610	--	0	0	0	0	0	0	0
1611	--	0	0	0	0	0	0	0
1612	--	0	0	0	0	0	0	0
1613	--	0	0	0	0	0	0	0
1614	--	0	0	0	0	0	0	0
1615	--	0	0	0	0	0	0	0
1616	--	0	0	0	0	0	0	0
1617	--	0	0	0	0	0	0	0
1618	--	0	0	0	0	0	0	0
1619	--	0	0	0	0	0	0	0
1620	--	0	0	0	0	0	0	0
1621	--	0	0	0	0	0	0	0
1622	--	0	0	0	0	0	0	0
1623	--	0	0	0	0	0	0	0
1624	--	0	0	0	0	0	0	0
1625	--	0	0	0	0	0	0	0
1626	--	0	0	0	0	0	0	0
1627	--	0	0	0	0	0	0	0
1628	--	0	0	0	0	0	0	0
1629	--	0	0	0	0	0	0	0
1630	--	0	0	0	0	0	0	0
1631	--	0	0	0	0	0	0	0
1632	--	0	0	0	0	0	0	0
1633	--	0	0	0	0	0	0	0
1634	--	0	0	0	0	0	0	0
1635	--	0	0	0	0	0	0	0
1636	--	0	0	0	0	0	0	0
1637	--	0	0	0	0	0	0	0
1638	--	0	0	0	0	0	0	0
1639	--	0	0	0	0	0	0	0
1640	--	0	0	0	0	0	0	0
1641	--	0	0	0	0	0	0	0
1642	--	0	0	0	0	0	0	0
1643	--	0	0	0	0	0	0	0
1644	--	0	0	0	0	0	0	0
1645	--	0	0	0	0	0	0	0
1646	--	0	0	0	0	0	0	0
1647	--	0	0	0	0	0	0	0
1648	--	0	0	0	0	0	0	0
1649	--	0	0	0	0	0	0	0
1650	--	0	0	0	0	0	0	0
1651	--	0	0	0	0	0	0	0
1652	--	0	0	0	0	0	0	0
1653	--	0	0	0	0	0	0	0
1654	--	0	0	0	0	0	0	0
1655	--	0	0	0	0	0	0	0
1656	--	0	0	0	0	0	0	0
1657	--	0	0	0	0	0	0	0
1658	--	0	0	0	0	0	0	0
1659	--	0	0	0	0	0	0	0
1660	--	0	0	0	0	0	0	0
1661	--	0	0	0	0	0	0	0
1662	--	0	0	0	0	0	0	0
1663	--	0	0	0	0	0	0	0
1664	--	0	0	0	0	0	0	0
1665	--	0	0	0	0	0	0	0
1666	--	0	0	0	0	0	0	0
1667	--	0	0	0	0	0	0	0
1668	--	0	0	0	0	0	0	0
1669	--	0	0	0	0	0	0	0
1670	--	0	0	0	0	0	0	0
1671	--	0	0	0	0	0	0	0
1672	--	0	0	0	0	0	0	0
1673	--	0	0	0	0	0	0	0
1674	--	0	0	0	0	0	0	0
1675	--	0	0	0	0	0	0	0
1676	--	0	0	0	0	0	0	0
1677	--	0	0	0	0	0	0	0
1678	--	0	0	0	0	0	0	0
1679	--	0	0	0	0	0	0	0
1680	--	0	0	0	0	0	0	0
1681	--	0	0	0	0	0	0	0
1682	--	0	0	0	0	0	0	0
1683	--	0	0	0	0	0	0	0
1684	--	0	0	0	0	0	0	0
1685	--	0	0	0	0	0	0	0
1686	--	0	0	0	0	0	0	0
1687	--	0	0	0	0	0	0	0
1688	--	0	0	0	0	0	0	0
1689	--	0	0	0	0	0	0	0
1690	--	0	0	0	0	0	0	0
1691	--	0	0	0	0	0	0	0
1692	--	0	0	0	0	0	0	0
1693	--	0	0	0	0	0	0	0
1694	--	0	0	0	0	0	0	0
1695	--	0	0	0	0	0	0	0
1696	--	0	0	0	0	0	0	0
1697	--	0	0	0	0	0	0	0
1698	--	0	0	0	0	0	0	0
1699	--	0	0	0	0	0	0	0
1700	--	0	0	0	0	0	0	0
1701	--	0	0	0	0	0	0	0
1702	--	0	0	0	0	0	0	0
1703	--	0	0	0	0	0	0	0
1704	--	0	0	0	0	0	0	0
1705	--	0	0	0	0	0	0	0
1706	--	0	0	0	0	0	0	0
1707	--	0	0	0	0	0	0	0
1708	--	0	0	0	0	0	0	0
1709	--	0	0	0	0	0	0	0
1710	--	0	0	0	0	0	0	0
1711	--	0	0	0	0	0	0	0
1712	--	0	0	0	0	0	0	0
1713	--	0	0	0	0	0	0	0
1714	--	0	0	0	0	0	0	0
1715	--	0	0	0	0	0	0	0
1716	--	0	0	0	0	0	0	0
1717	--	0	0	0	0	0	0	0
1718	--	0	0	0	0	0	0	0
1719	--	0	0	0	0	0	0	0
1720	--	0	0	0	0	0	0	0
1721	--	0	0	0	0	0	0	0
1722	--	0	0	0	0	0	0	0
1723	--	0	0	0	0	0	0	0
1724	--	0	0	0	0	0	0	0
1725	--	0	0	0	0	0	0	0
1726	--	0	0	0	0	0	0	0
1727	--	0	0	0	0	0	0	0
1728	--	0	0	0	0	0	0	0
1729	--	0	0	0	0	0	0	0
1730	--	0	0	0	0	0	0	0
1731	--	0	0	0	0	0	0	0
1732	--	0	0	0	0	0	0	0
1733	--	0	0	0	0	0	0	0
1734	--	0	0	0	0	0	0	0
1735	--	0	0	0	0	0	0	0
1736	--	0	0	0	0	0	0	0
1737	--	0	0	0	0	0	0	0
1738	--	0	0	0	0	0	0	0
1739	--	0	0	0	0	0	0	0
1740	--	0	0	0	0	0	0	0
1741	--	0	0	0	0	0	0	0
1742	--	0	0	0	0	0	0	0
1743	--	0	0	0	0	0	0	0
1744	--	0	0	0	0	0	0	0
1745	--	0	0	0	0	0	0	0
1746	--	0	0	0	0	0	0	0
1747	--	0	0	0	0	0	0	0
1748	--	0	0	0	0	0	0	0
1749	--	0	0	0	0	0	0	0
1750	--	0	0	0	0	0	0	0
1751	--	0	0	0	0	0	0	0
1752	--	0	0	0	0	0	0	0
1753	--	0	0	0	0	0	0	0
1754	--	0	0	0	0	0	0	0
1755	--	0	0	0	0	0	0	0
1756	--	0	0	0	0	0	0	0
1757	--	0	0	0	0	0	0	0
1758	--	0	0	0	0	0	0	0
1759	--	0	0	0	0	0	0	0
1760	--	0	0	0	0	0	0	0
1761	--	0	0	0	0	0	0	0
1762	--	0	0	0	0	0	0	0
1763	--	0	0	0	0	0	0	0
1764	--	0	0	0	0	0	0	0
1765	--	0	0	0	0	0	0	0
1766	--	0	0	0	0	0	0	0
1767	--	0	0	0	0	0	0	0
1768	--	0	0	0	0	0	0	0
1769	--	0	0	0	0	0	0	0
1770	--	0	0	0	0	0	0	0
1771	--	0	0	0	0	0	0	0
1772	--	0	0	0	0	0	0	0
1773	--	0	0	0	0	0	0	0
1774	--	0	0	0	0	0	0	0
1775	--	0	0	0	0	0	0	0
1776	--	0	0	0	0	0	0	0
1777	--	0	0	0	0	0	0	0
1778	--	0	0	0	0	0	0	0
1779	--	0	0	0	0	0	0	0
1780	--	0	0	0	0	0	0	0
1781	--	0	0	0	0	0	0	0
1782	--	0	0	0	0	0	0	0
1783	--	0	0	0	0	0	0	0
1784	--	0	0	0	0	0	0	0
1785	--	0	0	0	0	0	0	0
1786	--	0	0	0	0	0	0	0
1787	--	0	0	0	0	0	0	0
1788	--	0	0	0	0	0	0	0
1789	--	0	0	0	0	0	0	0
1790	--	0	0	0	0	0	0	0
1791	--	0	0	0	0	0	0	0
1792	--	0	0	0	0	0	0	0
1793	--	0	0	0	0	0	0	0
1794	--	0	0	0	0	0	0	0
1795	--	0	0	0	0	0	0	0
1796	--	0	0	0	0	0	0	0
1797	--	0	0	0	0	0	0	0
1798	--	0	0	0	0	0	0	0
1799	--	0	0	0	0	0	0	0
1800	--	0	0	0	0	0	0	0
1801	--	0	0	0	0	0	0	0
1802	--	0	0	0	0	0	0	0
1803	--	0	0	0	0	0	0	0
1804	--	0	0	0	0	0	0	0
1805	--	0	0	0	0	0	0	0
1806	--	0	0	0	0	0	0	0
1807	--	0	0	0	0	0	0	0
1808	--	0	0	0	0	0	0	0
1809	--	0	0	0	0	0	0	0
1810	--	0	0	0	0	0	0	0
1811	--	0	0	0	0	0	0	0
1812	--	0	0	0	0	0	0	0
1813	--	0	0	0	0	0	0	0
1814	--	0	0	0	0	0	0	0
1815	--	0	0	0	0	0	0	0
1816	--	0	0	0	0	0	0	0
1817	--	0	0	0	0	0	0	0
1818	--	0	0	0	0	0	0	0
1819	--	0	0	0	0	0	0	0
1820	--	0	0	0	0	0	0	0
1821	--	0	0	0	0	0	0	0
1822	--	0	0	0	0	0	0	0
1823	--	0	0	0	0	0	0	0
1824	--	0	0	0	0	0	0	0
1825	--	0	0	0	0	0	0	0
1826	--	0	0	0	0	0	0	0
1827	--	0	0	0	0	0	0	0
1828	--	0	0	0	0	0	0	0
1829	--	0	0	0	0	0	0	0
1830	--	0	0	0	0	0	0	0
1831	--	0	0	0	0	0	0	0
1832	--	0	0	0	0	0	0	0
1833	--	0	0	0	0	0	0	0
1834	--	0	0	0	0	0	0	0
1835	--	0	0	0	0	0	0	0
1836	--	0	0	0	0	0	0	0
1837	--	0	0	0	0	0	0	0
1838	--	0	0	0	0	0	0	0
1839	--	0	0	0	0	0	0	0
1840	--	0	0	0	0	0	0	0
1841	--	0	0	0	0	0	0	0
1842	--	0	0	0	0	0	0	0
1843	--	0	0	0	0	0	0	0
1844	--	0	0	0	0	0	0	0
1845	--	0	0	0	0	0	0	0
1846	--	0	0	0	0	0	0	0
1847	--	0	0	0	0	0	0	0
1848	--	0	0	0	0	0	0	0
1849	--	0	0	0	0	0	0	0
1850	--	0	0	0	0	0	0	0
1851	--	0	0	0	0	0	0	0
1852	--	0	0	0	0	0	0	0
1853	--	0	0	0	0	0	0	0
1854	--	0	0	0	0	0	0	0
1855	--	0	0	0	0	0	0	0
1856	--	0	0	0	0	0	0	0
1857	--	0	0	0	0	0	0	0
1858	--	0	0	0	0	0	0	0
1859	--	0	0	0	0	0	0	0
1860	--	0	0	0	0	0	0	0
1861	--	0	0	0	0	0	0	0
1862	--	0	0	0	0	0	0	0
1863	--	0	0	0	0	0	0	0
1864	--	0	0	0	0	0	0	0
1865	--	0	0	0	0	0	0	0
1866	--	0	0	0	0	0	0	0
1867	--	0	0	0	0	0	0	0
1868	--	0	0	0	0	0	0	0
1869	--	0	0	0	0	0	0	0
1870	--	0	0	0	0	0	0	0
1871	--	0	0	0	0	0	0	0
1872	--	0	0	0	0	0	0	0
1873	--	0	0	0	0	0	0	0
1874	--	0	0	0	0	0	0	0
1875	--	0	0	0	0	0	0	0
1876	--	0	0	0	0	0	0	0
1877	--	0	0	0	0	0	0	0
1878	--	0	0	0	0	0	0	0
1879	--	0	0	0	0	0	0	0
1880	--	0	0	0	0	0	0	0
1881	--	0	0	0	0	0	0	0
1882	--	0	0	0	0	0	0	0
1883	--	0	0	0	0	0	0	0
1884	--	0	0	0	0	0	0	0
1885	--	0	0	0	0	0	0	0
1886	--	0	0	0	0	0	0	0
1887	--	0	0	0	0	0	0	0
1888	--	0	0	0	0	0	0	0
1889	--	0	0	0	0	0	0	0
1890	--	0	0	0	0	0	0	0
1891	--	0	0	0	0	0	0	0
1892	--	0	0	0	0	0	0	0
1893	--	0	0	0	0	0	0	0
1894	--	0	0	0	0	0	0	0
1895	--	0	0	0	0	0	0	0
1896	--	0	0	0	0	0	0	0
1897	--	0	0	0	0	0	0	0
1898	--	0	0	0	0	0	0	0
1899	--	0	0	0	0	0	0	0
1900	--	0	0	0	0	0	0	0
1901	--	0	0	0	0	0	0	0
1902	--	0	0	0	0	0	0	0
1903	--	0	0	0	0	0	0	0
1904	--	0	0	0	0	0	0	0
1905	--	0	0	0	0	0	0	0
1906	--	0	0	0	0	0	0	0
1907	--	0	0	0	0	0	0	0
1908	--	0	0	0	0	0	0	0
1909	--	0	0	0	0	0	0	0
1910	--	0	0	0	0	0	0	0
1911	--	0	0	0	0	0	0	0
1912	--	0	0	0	0	0	0	0
1913	--	0	0	0	0	0	0	0
1914	--	0	0	0	0	0	0	0
1915	--	0	0	0	0	0	0	0
1916	--	0	0	0	0	0	0	0
1917	--	0	0	0	0	0	0	0
1918	--	0	0	0	0	0	0	0
1919	--	0	0	0	0	0	0	0
1920	--	0	0	0	0	0	0	0
1921	--	0	0	0	0	0	0	0
1922	--	0	0	0	0	0	0	0
1923	--	0	0	0	0	0	0	0
1924	--	0	0	0	0	0	0	0
1925	--	0	0	0	0	0	0	0
1926	--	0	0	0	0	0	0	0
1927	--	0	0	0	0	0	0	0
1928	--	0	0	0	0	0	0	0
1929	--	0	0	0	0	0	0	0
1930	--	0	0	0	0	0	0	0
1931	--	0	0	0	0	0	0	0
1932	--	0	0	0	0	0	0	0
1933	--	0	0	0	0	0	0	0
1934	--	0	0	0	0	0	0	0
1935	--	0	0	0	0	0	0	0
1936	--	0	0	0	0	0	0	0
1937	--	0	0	0	0	0	0	0
1938	--	0	0	0	0	0	0	0
1939	--	0	0	0	0	0	0	0
1940	--	0	0	0	0	0	0	0
1941	--	0	0	0	0	0	0	0
1942	--	0	0	0	0	0	0	0
1943	--	0	0	0	0	0	0	0
1944	--	0	0	0	0	0	0	0
1945	--	0	0	0	0	0	0	0
1946	--	0	0	0	0	0	0	0
1947	--	0	0	0	0	0	0	0
1948	--	0	0	0	0	0	0	0
1949	--	0	0	0	0	0	0	0
1950	--	0	0	0	0	0	0	0
1951	--	0	0	0	0	0	0	0
1952	--	0	0	0	0	0	0	0
1953	--	0	0	0	0	0	0	0
1954	--	0	0	0	0	0	0	0
1955	--	0	0	0	0	0	0	0
1956	--	0	0	0	0	0	0	0
1957	--	0	0	0	0	0	0	0
1958	--	0	0	0	0	0	0	0
1959	--	0	0	0	0	0	0	0
1960	--	0	0	0	0	0	0	0
1961	--	0	0	0	0	0	0	0
1962	--	0	0	0	0	0	0	0
1963	--	0	0	0	0	0	0	0
1964	--	0	0	0	0	0	0	0
1965	--	0	0	0	0	0	0	0
1966	--	0	0	0	0	0	0	0
1967	--	0	0	0	0	0	0	0
1968	--	0	0	0	0	0	0	0
1969	--	0	0	0	0	0	0	0
1970	--	0	0	0	0	0	0	0
1971	--	0	0	0	0	0	0	0
1972	--	0	0	0	0	0	0	0
1973	--	0	0	0	0	0	0	0
1974	--	0	0	0	0	0	0	0
1975	--	0	0	0	0	0	0	0
1976	--	0	0	0	0	0	0	0
1977	--	0	0	0	0	0	0	0
1978	--	0	0	0	0	0	0	0
1979	--	0	0	0	0	0	0	0
1980	--	0	0	0	0	0	0	0
1981	--	0	0	0	0	0	0	0
1982	--	0	0	0	0	0	0	0
1983	--	0	0	0	0	0	0	0
1984	--	0	0	0	0	0	0	0
1985	--	0	0	0	0	0	0	0
1986	--	0	0	0	0	0	0	0
1987	--	0	0	0	0	0	0	0
1988	--	0	0	0	0	0	0	0
1989	--	0	0	0	0	0	0	0
1990	--	0	0	0	0	0	0	0
1991	--	0	0	0	0	0	0	0
1992	--	0	0	0	0	0	0	0
1993	--	0	0	0	0	0	0	0
1994	--	0	0	0	0	0	0	0
1995	--	0	0	0	0	0	0	0
1996	--	0	0	0	0	0	0	0
1997	--	0	0	0	0	0	0	0
1998	--	0	0	0	0	0	0	0
[truncated: 2,293 more rows]

## Sheet: Tabelle4
Ergebnisse	LO [mm]	HPT [mm]	DHPT [mm]	UE [mm]	JO [mm]	JP [mm]	PW [mm]	LP [mm]
S03 ff
1	7.6985	15.8386	19.8278	27.2689	61.2242	72.9092	17.0132	80.9609
2	8.55787	16.3519	23.6684	26.9226	61.7683	72.9649	16.7689	80.9114
3	9.02344	17.4804	30.9943	26.1167	62.7013	72.3019	16.2656	81.2165
4	9.31004	18.9336	29.4454	26.808	63.503	71.7664	15.6733	81.2579
5	11.6016	19.4857	28.6404	25.8395	65.1547	71.2157	13.5092	80.4192
6	12.2461	22.433	33.7445	26.0967	65.102	70.6709	11.3587	79.8791
7	13.2488	23.4223	41.3086	26.0615	65.8265	70.0241	10.2489	79.7743
8	13.3203	22.965	41.6417	24.4927	67.6649	70.2206	8.83965	78.7031
9	13.7857	22.9216	41.8331	24.576	68.9421	70.4833	7.47811	77.97
10	13.9292	23.0068	43.6165	23.9121	70.4597	69.9082	7.15471	77.213
11	14.0007	23.276	44.7829	24.1422	70.4112	68.7605	7.00416	77.0761
12	13.7141	23.0407	46.5943	23.8071	70.1816	68.5622	6.19941	75.8874
13	13.4993	22.3997	47.7582	22.8157	70.3934	68.6087	6.19941	75.5262
14	13.2846	22.2421	46.9837	23.1331	70.4636	68.649	6.20099	74.6116
15	13.1772	22.668	46.7798	23.4906	70.2517	68.6027	6.20099	74.297
16	13.2129	22.7745	47.2097	23.3473	70.6971	68.1529	6.06503	73.9809
17	13.2129	23.5249	47.6452	23.8418	71.235	67.684	5.17684	74.0639
18	12.9263	23.2571	46.9698	22.6659	71.2826	67.6135	4.72863	74.0119
19	12.8191	23.8372	47.4373	21.7635	71.1202	67.6069	2.86643	73.6502
20	12.6758	23.9955	47.5242	21.6604	71.5249	67.6779	2.27489	73.2784
21	12.7832	24.3104	47.8526	21.6587	71.3825	67.759	1.87941	73.2784
22	12.8191	24.921	48.7177	22.3469	71.5324	67.7827	2.18361	73.9883
23	12.855	25.1809	48.6995	21.8094	71.5066	67.6779	2.25459	75.0023
24	12.8191	26.1119	49.076	22.2552	70.7349	67.8457	2.31131	75.4297
25	12.6042	26.4938	49.574	22.3322	70.9753	67.1802	2.03529	75.8494
26	12.7117	26.5639	50.5141	22.2389	71.0598	67.0753	2.29115	76.0823
27	12.8191	26.4502	50.3598	22.3307	71.1689	66.9704	2.29115	77.2466
28	12.9265	26.4512	50.4672	22.3307	71.4404	66.7716	2.30443	77.238
29	13.3203	26.4558	50.4648	22.1193	71.38	66.8722	2.29982	76.9297
30	13.177	26.3263	50.4282	21.7691	71.9079	66.7783	2.44895	76.666
31	12.998	26.4564	50.3565	21.8345	71.7166	66.7783	2.44895	76.6428
32	13.2846	26.4797	50.2869	22.8289	71.5055	67.1234	2.43445	76.273
33	12.6042	26.4808	50.1781	22.76	71.1689	67.1369	1.77862	76.2629
34	12.7473	26.3568	51.2169	22.1248	71.4	67.4644	1.77794	76.6087
35	12.8547	26.1514	52.3443	21.8065	71.38	67.6699	1.77501	77.1644
36	12.9265	26.079	52.327	22.4141	71.4856	67.4607	1.77501	77.3562
37	12.8189	26.079	52.327	22.4154	71.4856	67.3224	2.55344	77.5586
38	12.6758	26.079	52.327	21.8421	71.4856	67.1833	2.55774	77.1319
39	12.7473	26.666	52.4077	22.414	71.4856	67.1833	2.55774	78.3319
40	12.6399	26.9932	53.4805	22.3418	71.3146	66.9262	2.55774	79.3222
41	13.0696	27.1006	53.48	21.84	71.2091	66.9886	2.56037	78.57
42	13.9648	26.9932	53.4805	21.7685	71.2091	66.9886	2.56037	77.7315
43	14.3589	27.3146	53.4794	21.9835	71.5868	67.0035	2.56511	77.7513
44	14.2514	27.3146	53.4794	22.055	71.5868	66.9344	2.56298	78.8537
45	14.3587	27.6374	53.5854	21.7686	71.9654	66.8267	2.56723	80.0992
46	14.2871	27.6381	53.3697	21.1956	71.9865	66.5119	2.56723	80.7187
47	14.2156	27.6381	53.3697	20.9828	72.0078	66.407	2.56723	81.2074
48	14.3945	27.6379	53.6928	20.9102	72.1162	66.1639	2.56511	81.4735
49	14.1438	28.07	54.2279	20.9102	72.1384	66.059	2.56511	81.4258
50	14.0005	27.9587	53.3691	21.0542	72.6034	65.9418	3.29937	82.265
51	14.0364	28.2137	52.6385	21.411	72.3486	65.9567	3.2999	82.2872
52	14.1797	27.9997	52.5324	21.5572	72.4537	65.8749	3.2999	81.7396
53	14.2512	27.9997	52.5324	21.8435	72.6258	65.5833	3.2999	80.959
54	14.2156	28.1103	52.359	22.3075	72.2058	65.5602	3.2999	80.5626
55	14.4304	28.1103	52.359	22.3044	72.2058	65.5602	3.2999	80.7955
56	14.2514	28.1149	52.5738	22.5191	72.2058	65.633	3.29752	80.7477
57	14.1438	27.7143	52.8935	22.3272	72.1607	65.8355	3.63489	80.2128
58	14.3945	27.717	52.6753	22.6889	72.1162	65.9079	3.2711	79.1511
59	14.4661	27.4237	52.1859	22.4898	72.3661	66.0519	3.26596	78.3214
60	14.2156	27.3464	52.4974	22.0937	72.5343	65.8477	3.25821	78.6605
61	14.3945	27.5895	52.5856	22.238	72.5555	66.1957	3.25562	79.3962
62	14.3945	27.589	52.6936	22.5252	72.3449	66.7211	3.24979	78.3167
63	14.4661	27.6629	52.7072	22.9185	72.1559	66.7651	3.2524	77.7295
64	14.4661	28.2225	52.7939	23.4148	72.2214	66.7651	3.04331	77.2562
65	14.502	27.9297	52.959	23.4895	72.6201	66.6606	3.04331	77.2011
66	14.4663	27.8953	52.7566	23.5257	72.5149	66.6606	2.72968	77.7542
67	14.4663	28.1477	52.5658	23.4548	72.3046	66.6606	2.62513	78.5906
68	14.7527	28.2468	52.4612	23.5155	72.3046	66.6606	2.62513	78.6951
69	14.6094	28.3551	52.7836	23.5127	72.5149	66.71	2.62513	78.9042
70	14.7168	28.8411	52.6719	24.2996	71.8232	66.71	2.62513	78.9042
71	14.8242	28.7044	52.8571	24.1686	72.2214	66.8639	2.62513	78.9841
72	14.5737	28.7062	52.7472	24.4557	72.1994	66.8639	2.62513	79.8945
73	14.4304	28.3999	53.0767	24.0007	72.3265	66.9351	3.195	80.2042
74	14.4663	28.3678	53.2609	24.2972	72.5368	66.9351	3.0905	79.9703
75	14.5735	28.4717	53.1533	25.0128	72.3486	66.8854	3.0905	79.3433
76	14.7527	28.4717	53.1533	24.6558	72.5588	67.1986	3.08221	79.1164
77	14.8599	28.3324	53.448	24.5931	72.7912	67.1986	3.08221	79.063
78	14.8599	28.1223	53.7283	24.9252	73.1066	67.1986	3.08221	77.8896
79	14.6094	28.1223	53.7283	25.0688	73.422	67.1324	3.08669	76.3737
80	14.6453	28.5654	53.2159	25.519	73.0236	67.1073	3.08669	76.0604
81	14.6453	28.6044	53.3085	25.1293	73.1287	67.1073	3.21627	76.7915
82	14.6094	28.8388	53.182	25.1955	73.0845	67.3162	3.26656	76.8418
83	14.5737	29.0723	53.0547	25.5472	73.0627	67.4206	3.26656	76.9965
84	14.5737	29.1144	52.822	25.442	73.1032	67.4206	3.26656	76.0566
85	14.4304	29.5707	52.8433	25.6369	72.9141	67.5251	3.26656	75.7394
86	14.6453	29.5707	52.8433	25.564	72.998	67.6546	3.26656	76.7296
87	15.1465	29.5747	53.0581	25.2776	72.9767	67.7591	3.26656	77.3098
88	14.9316	29.4479	53.1864	24.858	72.9767	67.7591	3.26656	76.9424
89	15.0749	28.9787	53.7667	24.5188	72.9767	67.7591	4.05177	76.0276
90	15.1106	29.0149	53.6471	23.9155	73.082	67.7591	4.05177	76.0024
91	15.1821	29.1594	53.6358	23.8137	73.1949	68.8537	4.05177	77.1512
92	15.7551	29.3744	53.5286	23.5993	73.1949	68.8537	4.05177	77.3891
93	15.4688	29.2383	53.1865	23.398	73.5314	68.7744	4.05177	76.8669
94	15.3254	29.2076	53.9165	23.7809	73.5909	68.7242	4.26064	76.2113
95	15.2539	29.2061	54.0239	23.6368	73.6964	68.7493	4.33994	76.0024
96	15.1824	29.44	53.5763	23.9087	73.637	68.7493	4.33994	76.1069
97	15.3257	29.3326	53.5753	23.9087	73.6175	68.7856	4.2866	76.3238
98	15.3257	29.3847	53.7864	24.3814	73.0232	68.9975	4.15689	75.9062
99	15.6479	29.3847	53.7864	24.3092	72.9641	69.3107	4.15689	75.6183
100	15.9343	29.5142	53.6569	25.5173	72.9641	69.3107	3.61275	74.9919
101	15.5403	29.3742	53.7435	25.604	73.0618	69.8327	3.82154	74.761
102	15.6121	29.2325	53.9385	25.1134	73.5188	70.2572	3.92197	75.0889
103	15.6118	29.0008	53.5298	24.6232	73.4836	70.4659	4.18409	74.5647
104	15.6118	28.933	53.839	24.8198	73.6247	70.4659	4.18409	72.8416
105	16.1133	28.9696	54.2106	24.8111	74.0144	70.4659	4.18409	72.5819
106	16.2566	29.2633	55.4599	25.1801	74.2628	70.3959	4.6314	72.6498
107	16.3997	29.1889	55.6641	25.0849	74.3686	70.2549	5.02858	73.0822
108	16.1848	29.1148	54.3727	24.7986	74.3686	70.2718	5.02761	74.1248
109	16.4714	29.1054	54.2718	24.7129	74.2444	70.1445	5.01551	74.0015
110	16.3638	29.2771	54.0281	25.6192	74.19	70.432	5.01551	72.5939
111	15.7195	29.3707	53.8878	25.6207	74.1025	70.8492	5.11063	72.1793
112	15.8984	29.9173	54.0286	25.1532	74.2148	71.3705	5.4234	72.18
113	16.6504	29.8358	53.8176	24.9679	74.2117	71.6146	5.53193	71.4459
114	16.8652	29.8403	54.3448	25.4126	74.2733	71.5977	5.53299	71.013
115	17.1875	29.9426	55.092	26.0013	74.1086	71.5977	5.29541	71.1332
116	17.0801	29.9426	55.092	25.7951	74.1086	71.5977	5.29541	70.9763
117	17.0801	29.727	55.2993	25.6525	74.1249	71.5295	5.19369	70.9182
118	16.9011	30.0986	53.9898	26.2096	74.2311	71.5551	5.34754	70.843
119	16.0059	29.7911	53.2316	26.1322	74.1987	71.7637	6.12904	70.8191
120	15.8628	29.4703	53.6165	25.8709	74.5496	71.7125	6.59934	70.5265
121	15.791	29.4818	53.2945	25.7356	74.2577	72.1828	6.1069	70.5027
122	15.5762	29.2671	53.2868	25.462	74.1359	72.1897	6.10277	70.4656
123	15.8628	29.1871	53.6874	25.1115	74.3332	72.2597	6.06401	70.407
124	15.6477	29.0016	53.0339	25.118	73.9397	72.7016	6.06401	69.4959
125	16.0415	28.7821	53.1315	25.0595	73.6499	72.4143	6.68892	68.8983
126	16.5071	28.8746	53.0183	25.226	73.4371	72.2967	6.35548	68.4993
127	16.2922	29.0394	52.9913	25.3237	72.9967	72.0648	6.86701	68.774
128	16.4714	29.159	53.0729	25.5723	72.6834	72.298	7.16938	68.5345
129	16.1492	28.4323	53.4034	25.1406	72.6163	72.7638	7.35027	67.4449
130	15.6836	28.5764	54.036	25.2686	72.7493	73.1031	7.55425	67.519
131	15.4688	28.464	52.517	24.8868	73.03	73.4149	7.55425	67.4869
132	15.0749	27.9768	49.5891	24.522	73.2882	73.7538	8.08359	67.8754
133	14.7527	28.5952	50.097	24.8411	73.0627	73.7192	8.08153	67.9085
134	15.1824	28.5715	50.8362	25.2237	72.9679	73.7346	8.13862	68.1386
135	15.5046	28.9201	50.6764	25.9538	72.9679	73.6574	7.92838	67.8737
136	15.2898	28.9306	50.4618	25.9538	72.9679	73.6574	7.90106	67.1464
137	15.4688	29.2483	50.7636	26.0221	72.9679	73.58	8.52766	67.4297
138	15.7193	29.16	50.3295	26.0221	72.9679	73.58	8.52766	67.2923
139	15.6836	28.9733	50.3266	25.7015	73.2763	73.7715	8.42458	67.0374
140	15.791	28.991	50.0049	26.4088	73.7426	74.4537	8.23619	66.5912
141	15.97	28.9968	49.8976	26.3372	73.4112	74.4307	7.97644	66.6507
142	15.8267	28.7269	50.0866	25.6253	74.0741	74.3909	7.99521	65.5474
143	15.7195	28.6877	50.4867	25.5532	74.0632	74.3358	8.09904	66.5307
144	16.2566	28.5399	50.604	25.1993	74.3733	74.2595	8.09904	66.1704
145	16.6504	28.5297	51.5698	25.0194	74.2664	74.2595	7.52481	65.7551
146	16.7578	28.2935	53.2319	24.747	74.8441	74.5223	7.52481	65.1045
147	17.5098	27.9989	53.4246	25.386	74.9509	74.4604	7.52829	64.9401
148	17.6889	28.7151	52.8293	25.8805	75.187	74.5024	7.53175	64.9832
149	17.8677	28.8341	52.8977	25.4458	75.4353	74.5024	8.07855	64.6666
150	17.8677	28.5781	53.4164	25.2316	75.4007	74.5839	8.06796	64.5281
151	17.7964	28.2783	53.5103	24.6318	75.6772	74.9506	7.83268	64.5004
152	17.6887	28.0553	53.722	24.273	76.2676	75.219	7.31344	63.7333
153	18.1543	28.6553	53.7486	25.114	76.2977	75.4847	7.24676	63.384
154	18.19	27.921	53.9953	24.1229	76.0737	75.323	7.23644	63.2864
155	17.6887	27.6136	54.516	23.8575	76.4815	75.5305	7.44389	63.7212
156	17.5098	27.9152	53.7949	25.0821	76.3844	75.4786	7.64061	63.1127
157	17.7964	28.2892	53.3654	25.3514	76.1508	75.5822	7.64061	63.1127
158	17.4739	28.1807	53.8968	25.1019	76.2578	75.5822	7.64061	63.0091
159	17.3665	28.3065	53.9331	25.0349	76.4718	75.6858	7.64061	62.359
160	17.4739	28.2744	53.6148	25.1154	76.3552	75.5043	7.65668	62.4913
161	17.4741	27.9736	50.1411	25.4661	76.7832	75.5321	7.65668	62.5746
162	17.7246	28.4475	54.7433	25.8252	76.6668	75.5022	7.66592	62.2344
163	17.7962	28.1884	53.9673	25.3787	76.8808	75.4034	7.65525	62.2222
164	17.832	28.1884	53.9673	24.766	76.8808	75.4034	7.96652	62.2222
165	17.832	28.0067	53.9874	24.0895	77.0766	75.4034	7.96652	62.1665
166	18.0828	28.1684	53.9777	24.3867	76.8808	75.4034	7.96652	62.1665
167	18.0828	27.5949	51.1255	24.1324	77.1431	75.249	7.95552	61.3256
168	18.0828	27.1804	51.7863	24.7752	77.4088	75.249	8.47518	61.0901
169	18.3333	26.8599	51.9881	24.7081	77.7295	75.0979	8.41887	61.4011
170	18.584	27.4231	52.1313	24.9277	77.6015	75.2016	8.39072	61.8439
171	18.9062	27.1547	52.7429	24.9217	77.9223	75.0898	8.37887	62.2086
172	18.9421	27.1886	52.6596	24.8253	77.9223	75.0898	8.37887	61.7374
173	19.5149	27.1371	51.6098	25.6562	78.1465	75.043	8.24688	61.7374
174	19.5149	26.4351	51.0671	24.8754	78.8949	75.1282	8.32209	61.7374
175	19.5864	27.1961	51.4062	24.5633	79.0123	75.1566	8.32209	61.8595
176	19.8013	27.2811	51.4961	24.2334	78.916	75.1566	8.32209	61.6523
177	19.8013	27.2156	51.598	24.3468	78.9814	75.5367	8.31827	61.7398
178	20.231	26.9519	51.0312	24.1376	79.3542	74.9845	8.48693	61.7642
179	20.2669	27.0212	50.3541	24.5572	79.568	74.8368	8.33243	61.9181
180	20.052	26.9014	50.1482	24.5359	79.5365	74.8827	8.5534	61.9309
181	19.479	26.6411	51.4283	24.1616	79.5262	74.8074	8.54636	61.898
182	19.9087	26.596	51.8209	24.2656	79.3435	74.7201	8.33955	61.898
183	20.0879	26.2727	50.8135	23.9731	79.7711	74.6473	8.78548	61.7896
184	20.1236	26.4026	46.6137	23.7595	79.4399	74.6649	8.78548	61.3645
185	19.9087	26.8874	47.1458	23.5343	79.5062	74.8077	8.77084	61.312
186	19.73	27.0804	49.1838	23.9391	79.4295	74.8077	9.08115	61.7547
187	19.73	26.6644	50.111	23.76	79.2157	74.6917	8.1087	61.8127
188	19.7656	26.6029	50.6446	23.7846	79.6434	74.8077	8.31557	61.4279
189	19.6582	26.5291	51.2849	24.1486	79.3123	74.8242	7.84384	61.3989
190	19.4077	26.4969	51.4019	24.137	79.3022	74.8242	7.84384	61.341
191	19.479	26.9527	49.0131	24.0126	79.2923	74.9758	8.16891	61.7938
192	19.873	26.6894	48.4447	23.8551	79.2923	74.8508	8.15528	61.9844
193	20.4817	26.6069	48.5905	24.0812	79.1468	74.8225	8.0419	61.2307
194	19.7656	26.6861	49.8611	24.0212	79.2824	74.8054	7.85559	61.2425
195	19.4434	26.8903	50.1515	24.1781	78.9054	74.6348	7.77131	61.444
196	19.3001	26.8481	50.5791	24.1421	78.9054	74.5383	7.88811	61.641
197	19.0137	27.352	50.444	23.7879	78.6605	74.5504	7.8012	62.0009
198	19.4434	27.3301	49.6768	23.7653	78.6707	74.4552	7.84565	61.6102
199	19.1211	27.3103	49.8907	23.9278	78.6707	74.2838	7.54393	61.0065
200	19.4077	26.5636	50.0217	23.9329	78.7777	74.4356	7.50358	60.9081
201	19.3003	26.0983	50.2333	23.6602	78.6605	74.5194	7.45086	60.6201
202	19.2285	26.2137	50.3739	23.1006	78.7378	74.6232	7.77495	60.5926
203	19.2285	26.8621	50.8775	23.335	78.8448	74.7034	7.77983	61.558
204	19.0496	27.5204	50.5993	23.8258	78.7575	74.7034	7.77983	61.2793
205	19.0496	27.6115	49.604	24.0778	78.5842	74.6478	7.78322	61.1715
206	19.2285	27.3129	49.3572	23.9206	78.5842	74.5617	7.7842	60.7943
207	19.2285	27.0144	49.1105	23.8421	78.4683	74.6549	7.78299	61.1171
208	19.0852	26.9391	49.6191	23.9411	78.3701	74.7588	7.8869	61.1171
209	19.1926	26.8133	49.2834	23.9904	78.4772	74.7588	7.8869	61.1716
210	18.8704	26.4704	50.0042	23.5977	78.5842	74.719	7.88444	60.3801
211	18.9062	26.4869	50.8701	23.6052	78.5842	74.719	8.11955	60.1724
212	18.8704	26.8916	51.1289	23.5341	78.5842	74.8509	8.12754	60.0079
213	18.8704	26.9481	50.5948	23.5265	78.5842	74.7411	8.13552	60.0821
214	19.0493	27.2137	50.2872	23.5371	78.5933	74.59	9.17468	60.0419
215	19.0852	27.0206	50.0482	24.3142	78.3792	74.59	9.17468	60.069
216	19.0852	27.2698	50.1508	24.2842	77.9793	74.4385	9.16739	60.0846
217	18.8706	27.3105	51.1154	24.007	77.9988	74.637	9.52375	60.317
218	18.7632	27.3649	50.8153	23.9522	77.8723	74.637	9.52375	60.3675
219	18.7988	27.3157	50.1925	23.7714	78.1651	74.826	9.67355	60.3917
220	18.6199	27.3916	50.2868	24.4598	78.0767	74.8424	9.70016	59.631
221	18.9062	27.3745	49.9906	25.0038	78.049	74.8424	9.70016	59.3193
222	18.8347	26.7194	50.4812	24.8475	78.1383	74.9463	9.49237	59.4232
223	18.5481	26.5852	50.6851	24.2849	78.3525	75.0979	9.49708	59.7986
224	18.6557	26.3092	49.6867	23.4755	78.2283	75.3059	9.49708	59.9296
225	19.1211	26.8965	49.0295	24.2002	77.6487	75.3815	9.4994	59.9404
226	18.9421	26.8001	49.0154	23.6402	77.775	75.1467	9.4994	59.8899
227	18.7629	26.4991	48.67	23.5425	77.7557	75.1835	9.50052	59.4668
228	18.4048	27.1868	48.8019	24.5732	77.7189	75.2875	9.50052	60.2457
229	18.405	27.5263	49.1683	24.1191	78.0226	75.3916	9.36976	60.0672
230	18.4409	27.2262	48.9235	23.8478	77.8084	75.3382	9.36976	60.1445
231	18.4766	26.39	46.4241	23.6952	77.4381	75.3114	9.70862	60.0137
232	18.5122	25.2236	46.3109	23.3521	76.8111	75.2265	9.71568	59.4705
233	18.1543	24.6642	45.588	24.2273	75.9078	75.6432	9.71568	59.4705
234	17.7605	23.9679	45.1564	25.0165	75.0578	75.6163	9.71568	59.3926
235	16.2566	23.5923	45.7762	25.2858	73.7644	75.4072	10.1061	59.3409
236	8.05664	22.9429	41.6056	26.5523	66.4949	79.2025	10.6141	59.5706
237	3.68822	20.885	32.3134	27.0761	63.2789	79.5037	11.6613	60.2753
238	0.143301	12.367	33.8053	26.212	60.7147	79.2582	15.1088	60.7673
239	0.071543	9.17695	28.1509	28.0081	60.0996	79.9053	16.553	61.3948
240	0.071543	8.35544	28.2417	29.639	59.3678	80.1246	16.5449	62.4406
241	0	7.88217	28.9174	29.836	59.0513	80.1279	16.2616	66.151
242	--	--	--	--	--	--	--	--
243	--	--	--	--	--	--	--	--
244	--	--	--	--	--	--	--	--
245	--	--	--	--	--	--	--	--
246	--	--	--	--	--	--	--	--
247	--	--	--	--	--	--	--	--
248	--	--	--	--	--	--	--	--
249	--	--	--	--	--	--	--	--
250	--	--	--	--	--	--	--	--
251	--	--	--	--	--	--	--	--
252	--	--	--	--	--	--	--	--
253	--	--	--	--	--	--	--	--
254	--	--	--	--	--	--	--	--
255	--	--	--	--	--	--	--	--
256	--	--	--	--	--	--	--	--
257	--	--	--	--	--	--	--	--
258	--	--	--	--	--	--	--	--
259	--	--	--	--	--	--	--	--
260	--	--	--	--	--	--	--	--
261	--	--	--	--	--	--	--	--
262	--	--	--	--	--	--	--	--
263	--	--	--	--	--	--	--	--
264	--	--	--	--	--	--	--	--
265	--	--	--	--	--	--	--	--
266	--	--	--	--	--	--	--	--
267	--	--	--	--	--	--	--	--
268	--	--	--	--	--	--	--	--
269	--	--	--	--	--	--	--	--
270	--	--	--	--	--	--	--	--
271	--	--	--	--	--	--	--	--
272	--	--	--	--	--	--	--	--
273	--	--	--	--	--	--	--	--
274	--	--	--	--	--	--	--	--
275	--	--	--	--	--	--	--	--
276	--	--	--	--	--	--	--	--
277	--	--	--	--	--	--	--	--
278	--	--	--	--	--	--	--	--
279	--	--	--	--	--	--	--	--
280	--	--	--	--	--	--	--	--
281	--	--	--	--	--	--	--	--
282	--	--	--	--	--	--	--	--
283	--	--	--	--	--	--	--	--
284	--	--	--	--	--	--	--	--
285	--	--	--	--	--	--	--	--
286	--	--	--	--	--	--	--	--
287	--	--	--	--	--	--	--	--
288	--	--	--	--	--	--	--	--
289	--	--	--	--	--	--	--	--
290	--	--	--	--	--	--	--	--
291	--	--	--	--	--	--	--	--
292	--	--	--	--	--	--	--	--
293	--	--	--	--	--	--	--	--
294	--	--	--	--	--	--	--	--
295	--	--	--	--	--	--	--	--
296	--	--	--	--	--	--	--	--
297	--	--	--	--	--	--	--	--
298	--	--	--	--	--	--	--	--
299	--	--	--	--	--	--	--	--
300	--	--	--	--	--	--	--	--
301	--	--	--	--	--	--	--	--
302	--	--	--	--	--	--	--	--
303	--	--	--	--	--	--	--	--
304	--	--	--	--	--	--	--	--
305	--	--	--	--	--	--	--	--
306	--	--	--	--	--	--	--	--
307	--	--	--	--	--	--	--	--
308	--	--	--	--	--	--	--	--
309	--	--	--	--	--	--	--	--
310	--	--	--	--	--	--	--	--
311	--	--	--	--	--	--	--	--
312	--	--	--	--	--	--	--	--
313	--	--	--	--	--	--	--	--
314	--	--	--	--	--	--	--	--
315	--	--	--	--	--	--	--	--
316	--	--	--	--	--	--	--	--
317	--	--	--	--	--	--	--	--
318	--	--	--	--	--	--	--	--
319	--	--	--	--	--	--	--	--
320	--	--	--	--	--	--	--	--
321	--	--	--	--	--	--	--	--
322	--	--	--	--	--	--	--	--
323	--	--	--	--	--	--	--	--
324	--	--	--	--	--	--	--	--
325	--	--	--	--	--	--	--	--
326	--	--	--	--	--	--	--	--
327	--	--	--	--	--	--	--	--
328	--	--	--	--	--	--	--	--
329	--	--	--	--	--	--	--	--
330	--	--	--	--	--	--	--	--
331	--	--	--	--	--	--	--	--
332	--	--	--	--	--	--	--	--
333	--	--	--	--	--	--	--	--
334	--	--	--	--	--	--	--	--
335	--	--	--	--	--	--	--	--
336	--	--	--	--	--	--	--	--
337	--	--	--	--	--	--	--	--
338	--	--	--	--	--	--	--	--
339	--	--	--	--	--	--	--	--
340	--	--	--	--	--	--	--	--
341	--	--	--	--	--	--	--	--
342	--	--	--	--	--	--	--	--
343	--	--	--	--	--	--	--	--
344	--	--	--	--	--	--	--	--
345	--	--	--	--	--	--	--	--
346	--	--	--	--	--	--	--	--
347	--	--	--	--	--	--	--	--
348	--	--	--	--	--	--	--	--
349	--	--	--	--	--	--	--	--
350	--	--	--	--	--	--	--	--
351	--	--	--	--	--	--	--	--
352	--	--	--	--	--	--	--	--
353	--	--	--	--	--	--	--	--
354	--	--	--	--	--	--	--	--
355	--	--	--	--	--	--	--	--
356	--	--	--	--	--	--	--	--
357	--	--	--	--	--	--	--	--
358	--	--	--	--	--	--	--	--
359	--	--	--	--	--	--	--	--
360	--	--	--	--	--	--	--	--
361	--	--	--	--	--	--	--	--
362	--	--	--	--	--	--	--	--
363	--	--	--	--	--	--	--	--
364	--	--	--	--	--	--	--	--
365	--	--	--	--	--	--	--	--
366	--	--	--	--	--	--	--	--
367	--	--	--	--	--	--	--	--
368	--	--	--	--	--	--	--	--
369	--	--	--	--	--	--	--	--
370	--	--	--	--	--	--	--	--
371	--	--	--	--	--	--	--	--
372	--	--	--	--	--	--	--	--
373	--	--	--	--	--	--	--	--
374	--	--	--	--	--	--	--	--
375	--	--	--	--	--	--	--	--
376	--	--	--	--	--	--	--	--
377	--	--	--	--	--	--	--	--
378	--	--	--	--	--	--	--	--
379	--	--	--	--	--	--	--	--
380	--	--	--	--	--	--	--	--
381	--	--	--	--	--	--	--	--
382	--	--	--	--	--	--	--	--
383	--	--	--	--	--	--	--	--
384	--	--	--	--	--	--	--	--
385	--	--	--	--	--	--	--	--
386	--	--	--	--	--	--	--	--
387	--	--	--	--	--	--	--	--
388	--	--	--	--	--	--	--	--
389	--	--	--	--	--	--	--	--
390	--	--	--	--	--	--	--	--
391	--	--	--	--	--	--	--	--
392	--	--	--	--	--	--	--	--
393	--	--	--	--	--	--	--	--
394	--	--	--	--	--	--	--	--
395	--	--	--	--	--	--	--	--
396	--	--	--	--	--	--	--	--
397	--	--	--	--	--	--	--	--
398	--	--	--	--	--	--	--	--
399	--	--	--	--	--	--	--	--
400	--	--	--	--	--	--	--	--
401	--	--	--	--	--	--	--	--
402	--	--	--	--	--	--	--	--
403	--	--	--	--	--	--	--	--
404	--	--	--	--	--	--	--	--
405	--	--	--	--	--	--	--	--
406	--	--	--	--	--	--	--	--
407	--	--	--	--	--	--	--	--
408	--	--	--	--	--	--	--	--
409	--	--	--	--	--	--	--	--
410	--	--	--	--	--	--	--	--
411	--	--	--	--	--	--	--	--
412	--	--	--	--	--	--	--	--
413	--	--	--	--	--	--	--	--
414	--	--	--	--	--	--	--	--
415	--	--	--	--	--	--	--	--
416	--	--	--	--	--	--	--	--
417	--	--	--	--	--	--	--	--
418	--	--	--	--	--	--	--	--
419	--	--	--	--	--	--	--	--
420	--	--	--	--	--	--	--	--
421	--	--	--	--	--	--	--	--
422	--	--	--	--	--	--	--	--
423	--	--	--	--	--	--	--	--
424	--	--	--	--	--	--	--	--
425	--	--	--	--	--	--	--	--
426	--	--	--	--	--	--	--	--
427	--	--	--	--	--	--	--	--
428	--	--	--	--	--	--	--	--
429	--	--	--	--	--	--	--	--
430	--	--	--	--	--	--	--	--
431	--	--	--	--	--	--	--	--
432	--	--	--	--	--	--	--	--
433	--	--	--	--	--	--	--	--
434	--	--	--	--	--	--	--	--
435	--	--	--	--	--	--	--	--
436	--	--	--	--	--	--	--	--
437	--	--	--	--	--	--	--	--
438	--	--	--	--	--	--	--	--
439	--	--	--	--	--	--	--	--
440	--	--	--	--	--	--	--	--
441	--	--	--	--	--	--	--	--
442	--	--	--	--	--	--	--	--
443	--	--	--	--	--	--	--	--
444	--	--	--	--	--	--	--	--
445	--	--	--	--	--	--	--	--
446	--	--	--	--	--	--	--	--
447	--	--	--	--	--	--	--	--
448	--	--	--	--	--	--	--	--
449	--	--	--	--	--	--	--	--
450	--	--	--	--	--	--	--	--
451	--	--	--	--	--	--	--	--
452	--	--	--	--	--	--	--	--
453	--	--	--	--	--	--	--	--
454	--	--	--	--	--	--	--	--
455	--	--	--	--	--	--	--	--
456	--	--	--	--	--	--	--	--
457	--	--	--	--	--	--	--	--
458	--	--	--	--	--	--	--	--
459	--	--	--	--	--	--	--	--
460	--	--	--	--	--	--	--	--
461	--	--	--	--	--	--	--	--
462	--	--	--	--	--	--	--	--
463	--	--	--	--	--	--	--	--
464	--	--	--	--	--	--	--	--
465	--	--	--	--	--	--	--	--
466	--	--	--	--	--	--	--	--
467	--	--	--	--	--	--	--	--
468	--	--	--	--	--	--	--	--
469	--	--	--	--	--	--	--	--
470	--	--	--	--	--	--	--	--
471	--	--	--	--	--	--	--	--
472	--	--	--	--	--	--	--	--
473	--	--	--	--	--	--	--	--
474	--	--	--	--	--	--	--	--
475	--	--	--	--	--	--	--	--
476	--	--	--	--	--	--	--	--
477	--	--	--	--	--	--	--	--
478	--	--	--	--	--	--	--	--
479	--	--	--	--	--	--	--	--
480	--	--	--	--	--	--	--	--
481	--	--	--	--	--	--	--	--
482	--	--	--	--	--	--	--	--
483	--	--	--	--	--	--	--	--
484	--	--	--	--	--	--	--	--
485	--	--	--	--	--	--	--	--
486	--	--	--	--	--	--	--	--
487	--	--	--	--	--	--	--	--
488	--	--	--	--	--	--	--	--
489	--	--	--	--	--	--	--	--
490	--	--	--	--	--	--	--	--
491	--	--	--	--	--	--	--	--
492	--	--	--	--	--	--	--	--
493	--	--	--	--	--	--	--	--
494	--	--	--	--	--	--	--	--
495	--	--	--	--	--	--	--	--
496	--	--	--	--	--	--	--	--
497	--	--	--	--	--	--	--	--
498	--	--	--	--	--	--	--	--
499	--	--	--	--	--	--	--	--
500	--	--	--	--	--	--	--	--
501	--	--	--	--	--	--	--	--
502	--	--	--	--	--	--	--	--
503	--	--	--	--	--	--	--	--
504	--	--	--	--	--	--	--	--
505	--	--	--	--	--	--	--	--
506	--	--	--	--	--	--	--	--
507	--	--	--	--	--	--	--	--
508	--	--	--	--	--	--	--	--
509	--	--	--	--	--	--	--	--
510	--	--	--	--	--	--	--	--
511	--	--	--	--	--	--	--	--
512	--	--	--	--	--	--	--	--
513	--	--	--	--	--	--	--	--
514	--	--	--	--	--	--	--	--
515	--	--	--	--	--	--	--	--
516	--	--	--	--	--	--	--	--
517	--	--	--	--	--	--	--	--
518	--	--	--	--	--	--	--	--
519	--	--	--	--	--	--	--	--
520	--	--	--	--	--	--	--	--
521	--	--	--	--	--	--	--	--
522	--	--	--	--	--	--	--	--
523	--	--	--	--	--	--	--	--
524	--	--	--	--	--	--	--	--
525	--	--	--	--	--	--	--	--
526	--	--	--	--	--	--	--	--
527	--	--	--	--	--	--	--	--
528	--	--	--	--	--	--	--	--
529	--	--	--	--	--	--	--	--
530	--	--	--	--	--	--	--	--
531	--	--	--	--	--	--	--	--
532	--	--	--	--	--	--	--	--
533	--	--	--	--	--	--	--	--
534	--	--	--	--	--	--	--	--
535	--	--	--	--	--	--	--	--
536	--	--	--	--	--	--	--	--
537	--	--	--	--	--	--	--	--
538	--	--	--	--	--	--	--	--
539	--	--	--	--	--	--	--	--
540	--	--	--	--	--	--	--	--
541	--	--	--	--	--	--	--	--
542	--	--	--	--	--	--	--	--
543	--	--	--	--	--	--	--	--
544	--	--	--	--	--	--	--	--
545	--	--	--	--	--	--	--	--
546	--	--	--	--	--	--	--	--
547	--	--	--	--	--	--	--	--
548	--	--	--	--	--	--	--	--
549	--	--	--	--	--	--	--	--
550	--	--	--	--	--	--	--	--
551	--	--	--	--	--	--	--	--
552	--	--	--	--	--	--	--	--
553	--	--	--	--	--	--	--	--
554	--	--	--	--	--	--	--	--
555	--	--	--	--	--	--	--	--
556	--	--	--	--	--	--	--	--
557	--	--	--	--	--	--	--	--
558	--	--	--	--	--	--	--	--
559	--	--	--	--	--	--	--	--
560	--	--	--	--	--	--	--	--
561	--	--	--	--	--	--	--	--
562	--	--	--	--	--	--	--	--
563	--	--	--	--	--	--	--	--
564	--	--	--	--	--	--	--	--
565	--	--	--	--	--	--	--	--
566	--	--	--	--	--	--	--	--
567	--	--	--	--	--	--	--	--
568	--	--	--	--	--	--	--	--
569	--	--	--	--	--	--	--	--
570	--	--	--	--	--	--	--	--
571	--	--	--	--	--	--	--	--
572	--	--	--	--	--	--	--	--
573	--	--	--	--	--	--	--	--
574	--	--	--	--	--	--	--	--
575	--	--	--	--	--	--	--	--
576	--	--	--	--	--	--	--	--
577	--	--	--	--	--	--	--	--
578	--	--	--	--	--	--	--	--
579	--	--	--	--	--	--	--	--
580	--	--	--	--	--	--	--	--
581	--	--	--	--	--	--	--	--
582	--	--	--	--	--	--	--	--
583	--	--	--	--	--	--	--	--
584	--	--	--	--	--	--	--	--
585	--	--	--	--	--	--	--	--
586	--	--	--	--	--	--	--	--
587	--	--	--	--	--	--	--	--
588	--	--	--	--	--	--	--	--
589	--	--	--	--	--	--	--	--
590	--	--	--	--	--	--	--	--
591	--	--	--	--	--	--	--	--
592	--	--	--	--	--	--	--	--
593	--	--	--	--	--	--	--	--
594	--	--	--	--	--	--	--	--
595	--	--	--	--	--	--	--	--
596	--	--	--	--	--	--	--	--
597	--	--	--	--	--	--	--	--
598	--	--	--	--	--	--	--	--
599	--	--	--	--	--	--	--	--
600	--	--	--	--	--	--	--	--
601	--	--	--	--	--	--	--	--
602	--	--	--	--	--	--	--	--
603	--	--	--	--	--	--	--	--
604	--	--	--	--	--	--	--	--
605	--	--	--	--	--	--	--	--
606	--	--	--	--	--	--	--	--
607	--	--	--	--	--	--	--	--
608	--	--	--	--	--	--	--	--
609	--	--	--	--	--	--	--	--
610	--	--	--	--	--	--	--	--
611	--	--	--	--	--	--	--	--
612	--	--	--	--	--	--	--	--
613	--	--	--	--	--	--	--	--
614	--	--	--	--	--	--	--	--
615	--	--	--	--	--	--	--	--
616	--	--	--	--	--	--	--	--
617	--	--	--	--	--	--	--	--
618	--	--	--	--	--	--	--	--
619	--	--	--	--	--	--	--	--
620	--	--	--	--	--	--	--	--
621	--	--	--	--	--	--	--	--
622	--	--	--	--	--	--	--	--
623	--	--	--	--	--	--	--	--
624	--	--	--	--	--	--	--	--
625	--	--	--	--	--	--	--	--
626	--	--	--	--	--	--	--	--
627	--	--	--	--	--	--	--	--
628	--	--	--	--	--	--	--	--
629	--	--	--	--	--	--	--	--
630	--	--	--	--	--	--	--	--
631	--	--	--	--	--	--	--	--
632	--	--	--	--	--	--	--	--
633	--	--	--	--	--	--	--	--
634	--	--	--	--	--	--	--	--
635	--	--	--	--	--	--	--	--
636	--	--	--	--	--	--	--	--
637	--	--	--	--	--	--	--	--
638	--	--	--	--	--	--	--	--
639	--	--	--	--	--	--	--	--
640	--	--	--	--	--	--	--	--
641	--	--	--	--	--	--	--	--
642	--	--	--	--	--	--	--	--
643	--	--	--	--	--	--	--	--
644	--	--	--	--	--	--	--	--
645	--	--	--	--	--	--	--	--
646	--	--	--	--	--	--	--	--
647	--	--	--	--	--	--	--	--
648	--	--	--	--	--	--	--	--
649	--	--	--	--	--	--	--	--
650	--	--	--	--	--	--	--	--
651	--	--	--	--	--	--	--	--
652	--	--	--	--	--	--	--	--
653	--	--	--	--	--	--	--	--
654	--	--	--	--	--	--	--	--
655	--	--	--	--	--	--	--	--
656	--	--	--	--	--	--	--	--
657	--	--	--	--	--	--	--	--
658	--	--	--	--	--	--	--	--
659	--	--	--	--	--	--	--	--
660	--	--	--	--	--	--	--	--
661	--	--	--	--	--	--	--	--
662	--	--	--	--	--	--	--	--
663	--	--	--	--	--	--	--	--
664	--	--	--	--	--	--	--	--
665	--	--	--	--	--	--	--	--
666	--	--	--	--	--	--	--	--
667	--	--	--	--	--	--	--	--
668	--	--	--	--	--	--	--	--
669	--	--	--	--	--	--	--	--
670	--	--	--	--	--	--	--	--
671	--	--	--	--	--	--	--	--
672	--	--	--	--	--	--	--	--
673	--	--	--	--	--	--	--	--
674	--	--	--	--	--	--	--	--
675	--	--	--	--	--	--	--	--
676	--	--	--	--	--	--	--	--
677	--	--	--	--	--	--	--	--
678	--	--	--	--	--	--	--	--
679	--	--	--	--	--	--	--	--
680	--	--	--	--	--	--	--	--
681	--	--	--	--	--	--	--	--
682	--	--	--	--	--	--	--	--
683	--	--	--	--	--	--	--	--
684	--	--	--	--	--	--	--	--
685	--	--	--	--	--	--	--	--
686	--	--	--	--	--	--	--	--
687	--	--	--	--	--	--	--	--
688	--	--	--	--	--	--	--	--
689	--	--	--	--	--	--	--	--
690	--	--	--	--	--	--	--	--
691	--	--	--	--	--	--	--	--
692	--	--	--	--	--	--	--	--
693	--	--	--	--	--	--	--	--
694	--	--	--	--	--	--	--	--
695	--	--	--	--	--	--	--	--
696	--	--	--	--	--	--	--	--
697	--	--	--	--	--	--	--	--
698	--	--	--	--	--	--	--	--
699	--	--	--	--	--	--	--	--
700	--	--	--	--	--	--	--	--
701	--	--	--	--	--	--	--	--
702	--	--	--	--	--	--	--	--
703	--	--	--	--	--	--	--	--
704	--	--	--	--	--	--	--	--
705	--	--	--	--	--	--	--	--
706	--	--	--	--	--	--	--	--
707	--	--	--	--	--	--	--	--
708	--	--	--	--	--	--	--	--
709	--	--	--	--	--	--	--	--
710	--	--	--	--	--	--	--	--
711	--	--	--	--	--	--	--	--
712	--	--	--	--	--	--	--	--
713	--	--	--	--	--	--	--	--
714	--	--	--	--	--	--	--	--
715	--	--	--	--	--	--	--	--
716	--	--	--	--	--	--	--	--
717	--	--	--	--	--	--	--	--
718	--	--	--	--	--	--	--	--
719	--	--	--	--	--	--	--	--
720	--	--	--	--	--	--	--	--
721	--	--	--	--	--	--	--	--
722	--	--	--	--	--	--	--	--
723	--	--	--	--	--	--	--	--
724	--	--	--	--	--	--	--	--
725	--	--	--	--	--	--	--	--
726	--	--	--	--	--	--	--	--
727	--	--	--	--	--	--	--	--
728	--	--	--	--	--	--	--	--
729	--	--	--	--	--	--	--	--
730	--	--	--	--	--	--	--	--
731	--	--	--	--	--	--	--	--
732	--	--	--	--	--	--	--	--
733	--	--	--	--	--	--	--	--
734	--	--	--	--	--	--	--	--
735	--	--	--	--	--	--	--	--
736	--	--	--	--	--	--	--	--
737	--	--	--	--	--	--	--	--
738	--	--	--	--	--	--	--	--
739	--	--	--	--	--	--	--	--
740	--	--	--	--	--	--	--	--
741	--	--	--	--	--	--	--	--
742	--	--	--	--	--	--	--	--
743	--	--	--	--	--	--	--	--
744	--	--	--	--	--	--	--	--
745	--	--	--	--	--	--	--	--
746	--	--	--	--	--	--	--	--
747	--	--	--	--	--	--	--	--
748	--	--	--	--	--	--	--	--
749	--	--	--	--	--	--	--	--
750	--	--	--	--	--	--	--	--
751	--	--	--	--	--	--	--	--
752	--	--	--	--	--	--	--	--
753	--	--	--	--	--	--	--	--
754	--	--	--	--	--	--	--	--
755	--	--	--	--	--	--	--	--
756	--	--	--	--	--	--	--	--
757	--	--	--	--	--	--	--	--
758	--	--	--	--	--	--	--	--
759	--	--	--	--	--	--	--	--
760	--	--	--	--	--	--	--	--
761	--	--	--	--	--	--	--	--
762	--	--	--	--	--	--	--	--
763	--	--	--	--	--	--	--	--
764	--	--	--	--	--	--	--	--
765	--	--	--	--	--	--	--	--
766	--	--	--	--	--	--	--	--
767	--	--	--	--	--	--	--	--
768	--	--	--	--	--	--	--	--
769	--	--	--	--	--	--	--	--
770	--	--	--	--	--	--	--	--
771	--	--	--	--	--	--	--	--
772	--	--	--	--	--	--	--	--
773	--	--	--	--	--	--	--	--
774	--	--	--	--	--	--	--	--
775	--	--	--	--	--	--	--	--
776	--	--	--	--	--	--	--	--
777	--	--	--	--	--	--	--	--
778	--	--	--	--	--	--	--	--
779	--	--	--	--	--	--	--	--
780	--	--	--	--	--	--	--	--
781	--	--	--	--	--	--	--	--
782	--	--	--	--	--	--	--	--
783	--	--	--	--	--	--	--	--
784	--	--	--	--	--	--	--	--
785	--	--	--	--	--	--	--	--
786	--	--	--	--	--	--	--	--
787	--	--	--	--	--	--	--	--
788	--	--	--	--	--	--	--	--
789	--	--	--	--	--	--	--	--
790	--	--	--	--	--	--	--	--
791	--	--	--	--	--	--	--	--
792	--	--	--	--	--	--	--	--
793	--	--	--	--	--	--	--	--
794	--	--	--	--	--	--	--	--
795	--	--	--	--	--	--	--	--
796	--	--	--	--	--	--	--	--
797	--	--	--	--	--	--	--	--
798	--	--	--	--	--	--	--	--
799	--	--	--	--	--	--	--	--
800	--	--	--	--	--	--	--	--
801	--	--	--	--	--	--	--	--
802	--	--	--	--	--	--	--	--
803	--	--	--	--	--	--	--	--
804	--	--	--	--	--	--	--	--
805	--	--	--	--	--	--	--	--
806	--	--	--	--	--	--	--	--
807	--	--	--	--	--	--	--	--
808	--	--	--	--	--	--	--	--
809	--	--	--	--	--	--	--	--
810	--	--	--	--	--	--	--	--
811	--	--	--	--	--	--	--	--
812	--	--	--	--	--	--	--	--
813	--	--	--	--	--	--	--	--
814	--	--	--	--	--	--	--	--
815	--	--	--	--	--	--	--	--
816	--	--	--	--	--	--	--	--
817	--	--	--	--	--	--	--	--
818	--	--	--	--	--	--	--	--
819	--	--	--	--	--	--	--	--
820	--	--	--	--	--	--	--	--
821	--	--	--	--	--	--	--	--
822	--	--	--	--	--	--	--	--
823	--	--	--	--	--	--	--	--
824	--	--	--	--	--	--	--	--
825	--	--	--	--	--	--	--	--
826	--	--	--	--	--	--	--	--
827	--	--	--	--	--	--	--	0
828	--	--	--	--	--	--	--	0
829	--	--	--	--	--	--	--	0
830	--	--	--	--	--	--	--	0
831	--	--	--	--	--	--	--	0
832	--	--	--	--	--	--	--	0
833	--	--	--	--	--	--	--	0
834	--	--	--	--	--	--	--	0
835	--	--	--	--	--	--	--	0
836	--	--	--	--	--	--	--	0
837	--	--	--	--	--	--	--	0
838	--	--	--	--	--	--	--	0
839	--	--	--	--	--	--	--	0
840	--	--	--	--	--	--	--	0
841	--	--	--	--	--	--	--	0
842	--	--	--	--	--	--	--	0
843	--	--	--	--	--	--	--	0
844	--	--	--	--	--	--	--	0
845	--	--	--	--	--	--	--	0
846	--	--	--	--	--	--	--	0
847	--	--	--	--	--	--	--	0
848	--	--	--	--	--	--	--	0
849	--	--	--	--	--	--	--	0
850	--	--	--	--	--	--	--	0
851	--	--	--	--	--	--	--	0
852	--	--	--	--	--	--	--	0
853	--	--	--	--	--	--	--	0
854	--	--	--	--	--	--	--	0
855	--	--	--	--	--	--	--	0
856	--	--	--	--	--	--	--	0
857	--	--	--	--	--	--	--	0
858	--	--	--	--	--	--	--	0
859	--	--	--	--	--	--	--	0
860	--	--	--	--	--	--	--	0
861	--	--	--	--	--	--	--	0
862	--	--	--	--	--	--	--	0
863	--	--	--	--	--	--	--	0
864	--	--	--	--	--	--	--	0
865	--	--	--	--	--	--	--	0
866	--	--	--	--	--	--	--	0
867	--	--	--	--	--	--	--	0
868	--	--	--	--	--	--	--	0
869	--	--	--	--	--	--	--	0
870	--	--	--	--	--	--	--	0
871	--	--	--	--	--	--	--	0
872	--	--	--	--	--	--	--	0
873	--	--	--	--	--	--	--	0
874	--	--	--	--	--	--	--	0
875	--	--	--	--	--	--	--	0
876	--	--	--	--	--	--	--	0
877	--	--	--	--	--	--	--	0
878	--	--	--	--	--	--	--	0
879	--	--	--	--	--	--	--	0
880	--	--	--	--	--	--	--	0
881	--	--	--	--	--	--	--	0
882	--	--	--	--	--	--	--	0
883	--	--	--	--	--	--	--	0
884	--	--	--	--	--	--	--	0
885	--	--	--	--	--	--	--	0
886	--	--	--	--	--	--	--	0
887	--	--	--	--	--	--	--	0
888	--	--	--	--	--	--	--	0
889	--	--	--	--	--	--	--	0
890	--	--	--	--	--	--	--	0
891	--	--	--	--	--	--	--	0
892	--	--	--	--	--	--	--	0
893	--	--	--	--	--	--	--	0
894	--	--	--	--	--	--	--	0
895	--	--	--	--	--	--	--	0
896	--	--	--	--	--	--	--	0
897	--	--	--	--	--	--	--	0
898	--	--	--	--	--	--	--	0
899	--	--	--	--	--	--	--	0
900	--	--	--	--	--	--	--	0
901	--	--	--	--	--	--	--	0
902	--	--	--	--	--	--	--	0
903	--	--	--	--	--	--	--	0
904	--	--	--	--	--	--	--	0
905	--	--	--	--	--	--	--	0
906	--	--	--	--	--	--	--	0
907	--	--	--	--	--	--	--	0
908	--	--	--	--	--	--	--	0
909	--	--	--	--	--	--	--	0
910	--	--	--	--	--	--	--	0
911	--	--	--	--	--	--	--	0
912	--	--	--	--	--	--	--	0
913	--	--	--	--	--	--	--	0
914	--	--	--	--	--	--	--	0
915	--	--	--	--	--	--	--	0
916	--	--	--	--	--	--	--	0
917	--	--	--	--	--	--	--	0
918	--	--	--	--	--	--	--	0
919	--	--	--	--	--	--	--	0
920	--	--	--	--	--	--	--	0
921	--	--	--	--	--	--	--	0
922	--	--	--	--	--	--	--	0
923	--	--	--	--	--	--	--	0
924	--	--	--	--	--	--	--	0
925	--	--	--	--	--	--	--	0
926	--	--	--	--	--	--	--	0
927	--	--	--	--	--	--	--	0
928	--	--	--	--	--	--	--	0
929	--	--	--	--	--	--	--	0
930	--	--	--	--	--	--	--	0
931	--	--	--	--	--	--	--	0
932	--	--	--	--	--	--	--	0
933	--	--	--	--	--	--	--	0
934	--	--	--	--	--	--	--	0
935	--	--	--	--	--	--	--	0
936	--	--	--	--	--	--	--	0
937	--	--	--	--	--	--	--	0
938	--	--	--	--	--	--	--	0
939	--	--	--	--	--	--	--	0
940	--	--	--	--	--	--	--	0
941	--	--	--	--	--	--	--	0
942	--	--	--	--	--	--	--	0
943	--	--	--	--	--	--	--	0
944	--	--	--	--	--	--	--	0
945	--	--	--	--	--	--	--	0
946	--	--	--	--	--	--	--	0
947	--	--	--	--	--	--	--	0
948	--	--	--	--	--	--	--	0
949	--	--	--	--	--	--	--	0
950	--	--	--	--	--	--	--	0
951	--	--	--	--	--	--	--	0
952	--	--	--	--	--	--	--	0
953	--	--	--	--	--	--	--	0
954	--	--	--	--	--	--	--	0
955	--	--	--	--	--	--	--	0
956	--	--	--	--	--	--	--	0
957	--	--	--	--	--	--	--	0
958	--	--	--	--	--	--	--	0
959	--	--	--	--	--	--	--	0
960	--	--	--	--	--	--	--	0
961	--	--	--	--	--	--	--	0
962	--	--	--	--	--	--	--	0
963	--	--	--	--	--	--	--	0
964	--	--	--	--	--	--	--	0
965	--	--	--	--	--	--	--	0
966	--	--	--	--	--	--	--	0
967	--	--	--	--	--	--	--	0
968	--	--	--	--	--	--	--	0
969	--	--	--	--	--	--	--	0
970	--	--	--	--	--	--	--	0
971	--	--	--	--	--	--	--	0
972	--	--	--	--	--	--	--	0
973	--	--	--	--	--	--	--	0
974	--	--	--	--	--	--	--	0
975	--	--	--	--	--	--	--	0
976	--	--	--	--	--	--	--	0
977	--	--	--	--	--	--	--	0
978	--	--	--	--	--	--	--	0
979	--	--	--	--	--	--	--	0
980	--	--	--	--	--	--	--	0
981	--	--	--	--	--	--	--	0
982	--	--	--	--	--	--	--	0
983	--	--	--	--	--	--	--	0
984	--	--	--	--	--	--	--	0
985	--	--	--	--	--	--	--	0
986	--	--	--	--	--	--	--	0
987	--	--	--	--	--	--	--	0
988	--	--	--	--	--	--	--	0
989	--	--	--	--	--	--	--	0
990	--	--	--	--	--	--	--	0
991	--	--	--	--	--	--	--	0
992	--	--	--	--	--	--	--	0
993	--	--	--	--	--	--	--	0
994	--	--	--	--	--	--	--	0
995	--	--	--	--	--	--	--	0
996	--	--	--	--	--	--	--	0
997	--	--	--	--	--	--	--	0
998	--	--	--	--	--	--	--	0
999	--	--	--	--	--	--	--	0
1000	--	--	--	--	--	--	--	0
1001	--	--	--	--	--	--	--	0
1002	--	--	--	--	--	--	--	0
1003	--	--	--	--	--	--	--	0
1004	--	--	--	--	--	--	--	0
1005	--	--	--	--	--	--	--	0
1006	--	--	--	--	--	--	--	0
1007	--	--	--	--	--	--	--	0
1008	--	--	--	--	--	--	--	0
1009	--	--	--	--	--	--	--	0
1010	--	--	--	--	--	--	--	0
1011	--	--	--	--	--	--	--	0
1012	--	--	--	--	--	--	--	0
1013	--	--	--	--	--	--	--	0
1014	--	--	--	--	--	--	--	0
1015	--	--	--	--	--	--	--	0
1016	--	--	--	--	--	--	--	0
1017	--	--	--	--	--	--	--	0
1018	--	--	--	--	--	--	--	0
1019	--	--	--	--	--	--	--	0
1020	--	--	--	--	--	--	--	0
1021	--	--	--	--	--	--	--	0
1022	--	--	--	--	--	--	--	0
1023	--	--	--	--	--	--	--	0
1024	--	--	--	--	--	--	--	0
1025	--	--	--	--	--	--	--	0
1026	--	--	--	--	--	--	--	0
1027	--	--	--	--	--	--	--	0
1028	--	--	--	--	--	--	--	0
1029	--	--	--	--	--	--	--	0
1030	--	--	--	--	--	--	--	0
1031	--	--	--	--	--	--	--	0
1032	--	--	--	--	--	--	--	0
1033	--	--	--	--	--	--	--	0
1034	--	--	--	--	--	--	--	0
1035	--	--	--	--	--	--	--	0
1036	--	--	--	--	--	--	--	0
1037	--	--	--	--	--	--	--	0
1038	--	--	--	--	--	--	--	0
1039	--	--	--	--	--	--	--	0
1040	--	--	--	--	--	--	--	0
1041	--	--	--	--	--	--	--	0
1042	--	--	--	--	--	--	--	0
1043	--	--	--	--	--	--	--	0
1044	--	--	--	--	--	--	--	0
1045	--	--	--	--	--	--	--	0
1046	--	--	--	--	--	--	--	0
1047	--	--	--	--	--	--	--	0
1048	--	--	--	--	--	--	--	0
1049	--	--	--	--	--	--	--	0
1050	--	--	--	--	--	--	--	0
1051	--	--	--	--	--	--	--	0
1052	--	--	--	--	--	--	--	0
1053	--	--	--	--	--	--	--	0
1054	--	--	--	--	--	--	--	0
1055	--	--	--	--	--	--	--	0
1056	--	--	--	--	--	--	--	0
1057	--	--	--	--	--	--	--	0
1058	--	--	--	--	--	--	--	0
1059	--	--	--	--	--	--	--	0
1060	--	--	--	--	--	--	--	0
1061	--	--	--	--	--	--	--	0
1062	--	--	--	--	--	--	--	0
1063	--	--	--	--	--	--	--	0
1064	--	--	--	--	--	--	--	0
1065	--	--	--	--	--	--	--	0
1066	--	--	--	--	--	--	--	0
1067	--	--	--	--	--	--	--	0
1068	--	--	--	--	--	--	--	0
1069	--	--	--	--	--	--	--	0
1070	--	--	--	--	--	--	--	0
1071	--	--	--	--	--	--	--	0
1072	--	--	--	--	--	--	--	0
1073	--	--	--	--	--	--	--	0
1074	--	--	--	--	--	--	--	0
1075	--	--	--	--	--	--	--	0
1076	--	--	--	--	--	--	--	0
1077	--	--	--	--	--	--	--	0
1078	--	--	--	--	--	--	--	0
1079	--	--	--	--	--	--	--	0
1080	--	--	--	--	--	--	--	0
1081	--	--	--	--	--	--	--	0
1082	--	--	--	--	--	--	--	0
1083	--	--	--	--	--	--	--	0
1084	--	--	--	--	--	--	--	0
1085	--	--	--	--	--	--	--	0
1086	--	--	--	--	--	--	--	0
1087	--	--	--	--	--	--	--	0
1088	--	--	--	--	--	--	--	0
1089	--	--	--	--	--	--	--	0
1090	--	--	--	--	--	--	--	0
1091	--	--	--	--	--	--	--	0
1092	--	--	--	--	--	--	--	0
1093	--	--	--	--	--	--	--	0
1094	--	--	--	--	--	--	--	0
1095	--	--	--	--	--	--	--	0
1096	--	--	--	--	--	--	--	0
1097	--	--	--	--	--	--	--	0
1098	--	--	--	--	--	--	--	0
1099	--	--	--	--	--	--	--	0
1100	--	--	--	--	--	--	--	0
1101	--	--	--	--	--	--	--	0
1102	--	--	--	--	--	--	--	0
1103	--	--	--	--	--	--	--	0
1104	--	--	--	--	--	--	--	0
1105	--	--	--	--	--	--	--	0
1106	--	--	--	--	--	--	--	0
1107	--	--	--	--	--	--	--	0
1108	--	--	--	--	--	--	--	0
1109	--	--	--	--	--	--	--	0
1110	--	--	--	--	--	--	--	0
1111	--	--	--	--	--	--	--	0
1112	--	--	--	--	--	--	--	0
1113	--	--	--	--	--	--	--	0
1114	--	--	--	--	--	--	--	0
1115	--	--	--	--	--	--	--	0
1116	--	--	--	--	--	--	--	0
1117	--	--	--	--	--	--	--	0
1118	--	--	--	--	--	--	--	0
1119	--	--	--	--	--	--	--	0
1120	--	--	--	--	--	--	--	0
1121	--	--	--	--	--	--	--	0
1122	--	--	--	--	--	--	--	0
1123	--	--	--	--	--	--	--	0
1124	--	--	--	--	--	--	--	0
1125	--	--	--	--	--	--	--	0
1126	--	--	--	--	--	--	--	0
1127	--	--	--	--	--	--	--	0
1128	--	--	--	--	--	--	--	0
1129	--	--	--	--	--	--	--	0
1130	--	--	--	--	--	--	--	0
1131	--	--	--	--	--	--	--	0
1132	--	--	--	--	--	--	--	0
1133	--	--	--	--	--	--	--	0
1134	--	--	--	--	--	--	--	0
1135	--	--	--	--	--	--	--	0
1136	--	--	--	--	--	--	--	0
1137	--	--	--	--	--	--	--	0
1138	--	--	--	--	--	--	--	0
1139	--	--	--	--	--	--	--	0
1140	--	--	--	--	--	--	--	0
1141	--	--	--	--	--	--	--	0
1142	--	--	--	--	--	--	--	0
1143	--	--	--	--	--	--	--	0
1144	--	--	--	--	--	--	--	0
1145	--	--	--	--	--	--	--	0
1146	--	--	--	--	--	--	--	0
1147	--	--	--	--	--	--	--	0
1148	--	--	--	--	--	--	--	0
1149	--	--	--	--	--	--	--	0
1150	--	--	--	--	--	--	--	0
1151	--	--	--	--	--	--	--	0
1152	--	--	--	--	--	--	--	0
1153	--	--	--	--	--	--	--	0
1154	--	--	--	--	--	--	--	0
1155	--	--	--	--	--	--	--	0
1156	--	--	--	--	--	--	--	0
1157	--	--	--	--	--	--	--	0
1158	--	--	--	--	--	--	--	0
1159	--	--	--	--	--	--	--	0
1160	--	--	--	--	--	--	--	0
1161	--	--	--	--	--	--	--	0
1162	--	--	--	--	--	--	--	0
1163	--	--	--	--	--	--	--	0
1164	--	--	--	--	--	--	--	0
1165	--	--	--	--	--	--	--	0
1166	--	--	--	--	--	--	--	0
1167	--	--	--	--	--	--	--	0
1168	--	--	--	--	--	--	--	0
1169	--	--	--	--	--	--	--	0
1170	--	--	--	--	--	--	--	0
1171	--	--	--	--	--	--	--	0
1172	--	--	--	--	--	--	--	0
1173	--	--	--	--	--	--	--	0
1174	--	--	--	--	--	--	--	0
1175	--	--	--	--	--	--	--	0
1176	--	--	--	--	--	--	--	0
1177	--	--	--	--	--	--	--	0
1178	--	--	--	--	--	--	--	0
1179	--	--	--	--	--	--	--	0
1180	--	--	--	--	--	--	--	0
1181	--	--	--	--	--	--	--	0
1182	--	--	--	--	--	--	--	0
1183	--	--	--	--	--	--	--	0
1184	--	--	--	--	--	--	--	0
1185	--	--	--	--	--	--	--	0
1186	--	--	--	--	--	--	--	0
1187	--	--	--	--	--	--	--	0
1188	--	--	--	--	--	--	--	0
1189	--	--	--	--	--	--	--	0
1190	--	--	--	--	--	--	--	0
1191	--	--	--	--	--	--	--	0
1192	--	--	--	--	--	--	--	0
1193	--	--	--	--	--	--	--	0
1194	--	--	--	--	--	--	--	0
1195	--	--	--	--	--	--	--	0
1196	--	--	--	--	--	--	--	0
1197	--	--	--	--	--	--	--	0
1198	--	--	--	--	--	--	--	0
1199	--	--	--	--	--	--	--	0
1200	--	--	--	--	--	--	--	0
1201	--	--	--	--	--	--	--	0
1202	--	--	--	--	--	--	--	0
1203	--	--	--	--	--	--	--	0
1204	--	--	--	--	--	--	--	0
1205	--	--	--	--	--	--	--	0
1206	--	--	--	--	--	--	--	0
1207	--	--	--	--	--	--	--	0
1208	--	--	--	--	--	--	--	0
1209	--	--	--	--	--	--	--	0
1210	--	--	--	--	--	--	--	0
1211	--	--	--	--	--	--	--	0
1212	--	--	--	--	--	--	--	0
1213	--	--	--	--	--	--	--	0
1214	--	--	--	--	--	--	--	0
1215	--	--	--	--	--	--	--	0
1216	--	--	--	--	--	--	--	0
1217	--	--	--	--	--	--	--	0
1218	--	--	--	--	--	--	--	0
1219	--	--	--	--	--	--	--	0
1220	--	--	--	--	--	--	--	0
1221	--	--	--	--	--	--	--	0
1222	--	--	--	--	--	--	--	0
1223	--	--	--	--	--	--	--	0
1224	--	--	--	--	--	--	--	0
1225	--	--	--	--	--	--	--	0
1226	--	--	--	--	--	--	--	0
1227	--	--	--	--	--	--	--	0
1228	--	--	--	--	--	--	--	0
1229	--	--	--	--	--	--	--	0
1230	--	--	--	--	--	--	--	0
1231	--	--	--	--	--	--	--	0
1232	--	--	--	--	--	--	--	0
1233	--	--	--	--	--	--	--	0
1234	--	--	--	--	--	--	--	0
1235	--	--	--	--	--	--	--	0
1236	--	--	--	--	--	--	--	0
1237	--	--	--	--	--	--	--	0
1238	--	--	--	--	--	--	--	0
1239	--	--	--	--	--	--	--	0
1240	--	--	--	--	--	--	--	0
1241	--	--	--	--	--	--	--	0
1242	--	--	--	--	--	--	--	0
1243	--	--	--	--	--	--	--	0
1244	--	--	--	--	--	--	--	0
1245	--	--	--	--	--	--	--	0
1246	--	--	--	--	--	--	--	0
1247	--	--	--	--	--	--	--	0
1248	--	--	--	--	--	--	--	0
1249	--	--	--	--	--	--	--	0
1250	--	--	--	--	--	--	--	0
1251	--	--	--	--	--	--	--	0
1252	--	--	--	--	--	--	--	0
1253	--	--	--	--	--	--	--	0
1254	--	--	--	--	--	--	--	0
1255	--	--	--	--	--	--	--	0
1256	--	--	--	--	--	--	--	0
1257	--	--	--	--	--	--	--	0
1258	--	--	--	--	--	--	--	0
1259	--	--	--	--	--	--	--	0
1260	--	--	--	--	--	--	--	0
1261	--	--	--	--	--	--	--	0
1262	--	--	--	--	--	--	--	0
1263	--	--	--	--	--	--	--	0
1264	--	--	--	--	--	--	--	0
1265	--	--	--	--	--	--	--	0
1266	--	--	--	--	--	--	--	0
1267	--	--	--	--	--	--	--	0
1268	--	0	0	0	0	0	--	0
1269	--	0	0	0	0	0	--	0
1270	--	0	0	0	0	0	--	0
1271	--	0	0	0	0	0	--	0
1272	--	0	0	0	0	0	--	0
1273	--	0	0	0	0	0	--	0
1274	--	0	0	0	0	0	--	0
1275	--	0	0	0	0	0	--	0
1276	--	0	0	0	0	0	--	0
1277	--	0	0	0	0	0	--	0
1278	--	0	0	0	0	0	--	0
1279	--	0	0	0	0	0	--	0
1280	--	0	0	0	0	0	--	0
1281	--	0	0	0	0	0	--	0
1282	--	0	0	0	0	0	--	0
1283	--	0	0	0	0	0	--	0
1284	--	0	0	0	0	0	--	0
1285	--	0	0	0	0	0	--	0
1286	--	0	0	0	0	0	--	0
1287	--	0	0	0	0	0	--	0
1288	--	0	0	0	0	0	--	0
1289	--	0	0	0	0	0	--	0
1290	--	0	0	0	0	0	--	0
1291	--	0	0	0	0	0	--	0
1292	--	0	0	0	0	0	--	0
1293	--	0	0	0	0	0	--	0
1294	--	0	0	0	0	0	--	0
1295	--	0	0	0	0	0	--	0
1296	--	0	0	0	0	0	--	0
1297	--	0	0	0	0	0	--	0
1298	--	0	0	0	0	0	--	0
1299	--	0	0	0	0	0	--	0
1300	--	0	0	0	0	0	--	0
1301	--	0	0	0	0	0	--	0
1302	--	0	0	0	0	0	--	0
1303	--	0	0	0	0	0	--	0
1304	--	0	0	0	0	0	--	0
1305	--	0	0	0	0	0	--	0
1306	--	0	0	0	0	0	--	0
1307	--	0	0	0	0	0	--	0
1308	--	0	0	0	0	0	--	0
1309	--	0	0	0	0	0	--	0
1310	--	0	0	0	0	0	--	0
1311	--	0	0	0	0	0	--	0
1312	--	0	0	0	0	0	--	0
1313	--	0	0	0	0	0	--	0
1314	--	0	0	0	0	0	--	0
1315	--	0	0	0	0	0	--	0
1316	--	0	0	0	0	0	--	0
1317	--	0	0	0	0	0	--	0
1318	--	0	0	0	0	0	--	0
1319	--	0	0	0	0	0	--	0
1320	--	0	0	0	0	0	--	0
1321	--	0	0	0	0	0	--	0
1322	--	0	0	0	0	0	--	0
1323	--	0	0	0	0	0	--	0
1324	--	0	0	0	0	0	--	0
1325	--	0	0	0	0	0	--	0
1326	--	0	0	0	0	0	--	0
1327	--	0	0	0	0	0	--	0
1328	--	0	0	0	0	0	--	0
1329	--	0	0	0	0	0	--	0
1330	--	0	0	0	0	0	--	0
1331	--	0	0	0	0	0	--	0
1332	--	0	0	0	0	0	--	0
1333	--	0	0	0	0	0	--	0
1334	--	0	0	0	0	0	--	0
1335	--	0	0	0	0	0	--	0
1336	--	0	0	0	0	0	--	0
1337	--	0	0	0	0	0	--	0
1338	--	0	0	0	0	0	--	0
1339	--	0	0	0	0	0	--	0
1340	--	0	0	0	0	0	--	0
1341	--	0	0	0	0	0	--	0
1342	--	0	0	0	0	0	--	0
1343	--	0	0	0	0	0	--	0
1344	--	0	0	0	0	0	--	0
1345	--	0	0	0	0	0	--	0
1346	--	0	0	0	0	0	--	0
1347	--	0	0	0	0	0	--	0
1348	--	0	0	0	0	0	--	0
1349	--	0	0	0	0	0	--	0
1350	--	0	0	0	0	0	--	0
1351	--	0	0	0	0	0	--	0
1352	--	0	0	0	0	0	--	0
1353	--	0	0	0	0	0	--	0
1354	--	0	0	0	0	0	--	0
1355	--	0	0	0	0	0	--	0
1356	--	0	0	0	0	0	--	0
1357	--	0	0	0	0	0	--	0
1358	--	0	0	0	0	0	--	0
1359	--	0	0	0	0	0	--	0
1360	--	0	0	0	0	0	--	0
1361	--	0	0	0	0	0	--	0
1362	--	0	0	0	0	0	--	0
1363	--	0	0	0	0	0	--	0
1364	--	0	0	0	0	0	--	0
1365	--	0	0	0	0	0	--	0
1366	--	0	0	0	0	0	--	0
1367	--	0	0	0	0	0	--	0
1368	--	0	0	0	0	0	--	0
1369	--	0	0	0	0	0	--	0
1370	--	0	0	0	0	0	--	0
1371	--	0	0	0	0	0	--	0
1372	--	0	0	0	0	0	--	0
1373	--	0	0	0	0	0	--	0
1374	--	0	0	0	0	0	--	0
1375	--	0	0	0	0	0	--	0
1376	--	0	0	0	0	0	--	0
1377	--	0	0	0	0	0	--	0
1378	--	0	0	0	0	0	--	0
1379	--	0	0	0	0	0	--	0
1380	--	0	0	0	0	0	--	0
1381	--	0	0	0	0	0	--	0
1382	--	0	0	0	0	0	--	0
1383	--	0	0	0	0	0	--	0
1384	--	0	0	0	0	0	--	0
1385	--	0	0	0	0	0	--	0
1386	--	0	0	0	0	0	--	0
1387	--	0	0	0	0	0	--	0
1388	--	0	0	0	0	0	--	0
1389	--	0	0	0	0	0	--	0
1390	--	0	0	0	0	0	--	0
1391	--	0	0	0	0	0	--	0
1392	--	0	0	0	0	0	--	0
1393	--	0	0	0	0	0	--	0
1394	--	0	0	0	0	0	--	0
1395	--	0	0	0	0	0	--	0
1396	--	0	0	0	0	0	--	0
1397	--	0	0	0	0	0	--	0
1398	--	0	0	0	0	0	--	0
1399	--	0	0	0	0	0	--	0
1400	--	0	0	0	0	0	--	0
1401	--	0	0	0	0	0	--	0
1402	--	0	0	0	0	0	--	0
1403	--	0	0	0	0	0	--	0
1404	--	0	0	0	0	0	--	0
1405	--	0	0	0	0	0	--	0
1406	--	0	0	0	0	0	--	0
1407	--	0	0	0	0	0	--	0
1408	--	0	0	0	0	0	--	0
1409	--	0	0	0	0	0	--	0
1410	--	0	0	0	0	0	--	0
1411	--	0	0	0	0	0	--	0
1412	--	0	0	0	0	0	--	0
1413	--	0	0	0	0	0	--	0
1414	--	0	0	0	0	0	--	0
1415	--	0	0	0	0	0	--	0
1416	--	0	0	0	0	0	--	0
1417	--	0	0	0	0	0	--	0
1418	--	0	0	0	0	0	--	0
1419	--	0	0	0	0	0	--	0
1420	--	0	0	0	0	0	--	0
1421	--	0	0	0	0	0	--	0
1422	--	0	0	0	0	0	--	0
1423	--	0	0	0	0	0	--	0
1424	--	0	0	0	0	0	--	0
1425	--	0	0	0	0	0	--	0
1426	--	0	0	0	0	0	--	0
1427	--	0	0	0	0	0	--	0
1428	--	0	0	0	0	0	--	0
1429	--	0	0	0	0	0	--	0
1430	--	0	0	0	0	0	--	0
1431	--	0	0	0	0	0	--	0
1432	--	0	0	0	0	0	--	0
1433	--	0	0	0	0	0	--	0
1434	--	0	0	0	0	0	--	0
1435	--	0	0	0	0	0	--	0
1436	--	0	0	0	0	0	--	0
1437	--	0	0	0	0	0	--	0
1438	--	0	0	0	0	0	--	0
1439	--	0	0	0	0	0	--	0
1440	--	0	0	0	0	0	--	0
1441	--	0	0	0	0	0	--	0
1442	--	0	0	0	0	0	--	0
1443	--	0	0	0	0	0	--	0
1444	--	0	0	0	0	0	--	0
1445	--	0	0	0	0	0	--	0
1446	--	0	0	0	0	0	--	0
1447	--	0	0	0	0	0	--	0
1448	--	0	0	0	0	0	--	0
1449	--	0	0	0	0	0	--	0
1450	--	0	0	0	0	0	--	0
1451	--	0	0	0	0	0	--	0
1452	--	0	0	0	0	0	--	0
1453	--	0	0	0	0	0	--	0
1454	--	0	0	0	0	0	--	0
1455	--	0	0	0	0	0	--	0
1456	--	0	0	0	0	0	--	0
1457	--	0	0	0	0	0	--	0
1458	--	0	0	0	0	0	--	0
1459	--	0	0	0	0	0	--	0
1460	--	0	0	0	0	0	--	0
1461	--	0	0	0	0	0	--	0
1462	--	0	0	0	0	0	--	0
1463	--	0	0	0	0	0	--	0
1464	--	0	0	0	0	0	--	0
1465	--	0	0	0	0	0	--	0
1466	--	0	0	0	0	0	--	0
1467	--	0	0	0	0	0	--	0
1468	--	0	0	0	0	0	--	0
1469	--	0	0	0	0	0	--	0
1470	--	0	0	0	0	0	--	0
1471	--	0	0	0	0	0	--	0
1472	--	0	0	0	0	0	0	0
1473	--	0	0	0	0	0	0	0
1474	--	0	0	0	0	0	0	0
1475	--	0	0	0	0	0	0	0
1476	--	0	0	0	0	0	0	0
1477	--	0	0	0	0	0	0	0
1478	--	0	0	0	0	0	0	0
1479	--	0	0	0	0	0	0	0
1480	--	0	0	0	0	0	0	0
1481	--	0	0	0	0	0	0	0
1482	--	0	0	0	0	0	0	0
1483	--	0	0	0	0	0	0	0
1484	--	0	0	0	0	0	0	0
1485	--	0	0	0	0	0	0	0
1486	--	0	0	0	0	0	0	0
1487	--	0	0	0	0	0	0	0
1488	--	0	0	0	0	0	0	0
1489	--	0	0	0	0	0	0	0
1490	--	0	0	0	0	0	0	0
1491	--	0	0	0	0	0	0	0
1492	--	0	0	0	0	0	0	0
1493	--	0	0	0	0	0	0	0
1494	--	0	0	0	0	0	0	0
1495	--	0	0	0	0	0	0	0
1496	--	0	0	0	0	0	0	0
1497	--	0	0	0	0	0	0	0
1498	--	0	0	0	0	0	0	0
1499	--	0	0	0	0	0	0	0
1500	--	0	0	0	0	0	0	0
1501	--	0	0	0	0	0	0	0
1502	--	0	0	0	0	0	0	0
1503	--	0	0	0	0	0	0	0
1504	--	0	0	0	0	0	0	0
1505	--	0	0	0	0	0	0	0
1506	--	0	0	0	0	0	0	0
1507	--	0	0	0	0	0	0	0
1508	--	0	0	0	0	0	0	0
1509	--	0	0	0	0	0	0	0
1510	--	0	0	0	0	0	0	0
1511	--	0	0	0	0	0	0	0
1512	--	0	0	0	0	0	0	0
1513	--	0	0	0	0	0	0	0
1514	--	0	0	0	0	0	0	0
1515	--	0	0	0	0	0	0	0
1516	--	0	0	0	0	0	0	0
1517	--	0	0	0	0	0	0	0
1518	--	0	0	0	0	0	0	0
1519	--	0	0	0	0	0	0	0
1520	--	0	0	0	0	0	0	0
1521	--	0	0	0	0	0	0	0
1522	--	0	0	0	0	0	0	0
1523	--	0	0	0	0	0	0	0
1524	--	0	0	0	0	0	0	0
1525	--	0	0	0	0	0	0	0
1526	--	0	0	0	0	0	0	0
1527	--	0	0	0	0	0	0	0
1528	--	0	0	0	0	0	0	0
1529	--	0	0	0	0	0	0	0
1530	--	0	0	0	0	0	0	0
1531	--	0	0	0	0	0	0	0
1532	--	0	0	0	0	0	0	0
1533	--	0	0	0	0	0	0	0
1534	--	0	0	0	0	0	0	0
1535	--	0	0	0	0	0	0	0
1536	--	0	0	0	0	0	0	0
1537	--	0	0	0	0	0	0	0
1538	--	0	0	0	0	0	0	0
1539	--	0	0	0	0	0	0	0
1540	--	0	0	0	0	0	0	0
1541	--	0	0	0	0	0	0	0
1542	--	0	0	0	0	0	0	0
1543	--	0	0	0	0	0	0	0
1544	--	0	0	0	0	0	0	0
1545	--	0	0	0	0	0	0	0
1546	--	0	0	0	0	0	0	0
1547	--	0	0	0	0	0	0	0
1548	--	0	0	0	0	0	0	0
1549	--	0	0	0	0	0	0	0
1550	--	0	0	0	0	0	0	0
1551	--	0	0	0	0	0	0	0
1552	--	0	0	0	0	0	0	0
1553	--	0	0	0	0	0	0	0
1554	--	0	0	0	0	0	0	0
1555	--	0	0	0	0	0	0	0
1556	--	0	0	0	0	0	0	0
1557	--	0	0	0	0	0	0	0
1558	--	0	0	0	0	0	0	0
1559	--	0	0	0	0	0	0	0
1560	--	0	0	0	0	0	0	0
1561	--	0	0	0	0	0	0	0
1562	--	0	0	0	0	0	0	0
1563	--	0	0	0	0	0	0	0
1564	--	0	0	0	0	0	0	0
1565	--	0	0	0	0	0	0	0
1566	--	0	0	0	0	0	0	0
1567	--	0	0	0	0	0	0	0
1568	--	0	0	0	0	0	0	0
1569	--	0	0	0	0	0	0	0
1570	--	0	0	0	0	0	0	0
1571	--	0	0	0	0	0	0	0
1572	--	0	0	0	0	0	0	0
1573	--	0	0	0	0	0	0	0
1574	--	0	0	0	0	0	0	0
1575	--	0	0	0	0	0	0	0
1576	--	0	0	0	0	0	0	0
1577	--	0	0	0	0	0	0	0
1578	--	0	0	0	0	0	0	0
1579	--	0	0	0	0	0	0	0
1580	--	0	0	0	0	0	0	0
1581	--	0	0	0	0	0	0	0
1582	--	0	0	0	0	0	0	0
1583	--	0	0	0	0	0	0	0
1584	--	0	0	0	0	0	0	0
1585	--	0	0	0	0	0	0	0
1586	--	0	0	0	0	0	0	0
1587	--	0	0	0	0	0	0	0
1588	--	0	0	0	0	0	0	0
1589	--	0	0	0	0	0	0	0
1590	--	0	0	0	0	0	0	0
1591	--	0	0	0	0	0	0	0
1592	--	0	0	0	0	0	0	0
1593	--	0	0	0	0	0	0	0
1594	--	0	0	0	0	0	0	0
1595	--	0	0	0	0	0	0	0
1596	--	0	0	0	0	0	0	0
1597	--	0	0	0	0	0	0	0
1598	--	0	0	0	0	0	0	0
1599	--	0	0	0	0	0	0	0
1600	--	0	0	0	0	0	0	0
1601	--	0	0	0	0	0	0	0
1602	--	0	0	0	0	0	0	0
1603	--	0	0	0	0	0	0	0
1604	--	0	0	0	0	0	0	0
1605	--	0	0	0	0	0	0	0
1606	--	0	0	0	0	0	0	0
1607	--	0	0	0	0	0	0	0
1608	--	0	0	0	0	0	0	0
1609	--	0	0	0	0	0	0	0
1610	--	0	0	0	0	0	0	0
1611	--	0	0	0	0	0	0	0
1612	--	0	0	0	0	0	0	0
1613	--	0	0	0	0	0	0	0
1614	--	0	0	0	0	0	0	0
1615	--	0	0	0	0	0	0	0
1616	--	0	0	0	0	0	0	0
1617	--	0	0	0	0	0	0	0
1618	--	0	0	0	0	0	0	0
1619	--	0	0	0	0	0	0	0
1620	--	0	0	0	0	0	0	0
1621	--	0	0	0	0	0	0	0
1622	--	0	0	0	0	0	0	0
1623	--	0	0	0	0	0	0	0
1624	--	0	0	0	0	0	0	0
1625	--	0	0	0	0	0	0	0
1626	--	0	0	0	0	0	0	0
1627	--	0	0	0	0	0	0	0
1628	--	0	0	0	0	0	0	0
1629	--	0	0	0	0	0	0	0
1630	--	0	0	0	0	0	0	0
1631	--	0	0	0	0	0	0	0
1632	--	0	0	0	0	0	0	0
1633	--	0	0	0	0	0	0	0
1634	--	0	0	0	0	0	0	0
1635	--	0	0	0	0	0	0	0
1636	--	0	0	0	0	0	0	0
1637	--	0	0	0	0	0	0	0
1638	--	0	0	0	0	0	0	0
1639	--	0	0	0	0	0	0	0
1640	--	0	0	0	0	0	0	0
1641	--	0	0	0	0	0	0	0
1642	--	0	0	0	0	0	0	0
1643	--	0	0	0	0	0	0	0
1644	--	0	0	0	0	0	0	0
1645	--	0	0	0	0	0	0	0
1646	--	0	0	0	0	0	0	0
1647	--	0	0	0	0	0	0	0
1648	--	0	0	0	0	0	0	0
1649	--	0	0	0	0	0	0	0
1650	--	0	0	0	0	0	0	0
1651	--	0	0	0	0	0	0	0
1652	--	0	0	0	0	0	0	0
1653	--	0	0	0	0	0	0	0
1654	--	0	0	0	0	0	0	0
1655	--	0	0	0	0	0	0	0
1656	--	0	0	0	0	0	0	0
1657	--	0	0	0	0	0	0	0
1658	--	0	0	0	0	0	0	0
1659	--	0	0	0	0	0	0	0
1660	--	0	0	0	0	0	0	0
1661	--	0	0	0	0	0	0	0
1662	--	0	0	0	0	0	0	0
1663	--	0	0	0	0	0	0	0
1664	--	0	0	0	0	0	0	0
1665	--	0	0	0	0	0	0	0
1666	--	0	0	0	0	0	0	0
1667	--	0	0	0	0	0	0	0
1668	--	0	0	0	0	0	0	0
1669	--	0	0	0	0	0	0	0
1670	--	0	0	0	0	0	0	0
1671	--	0	0	0	0	0	0	0
1672	--	0	0	0	0	0	0	0
1673	--	0	0	0	0	0	0	0
1674	--	0	0	0	0	0	0	0
1675	--	0	0	0	0	0	0	0
1676	--	0	0	0	0	0	0	0
1677	--	0	0	0	0	0	0	0
1678	--	0	0	0	0	0	0	0
1679	--	0	0	0	0	0	0	0
1680	--	0	0	0	0	0	0	0
1681	--	0	0	0	0	0	0	0
1682	--	0	0	0	0	0	0	0
1683	--	0	0	0	0	0	0	0
1684	--	0	0	0	0	0	0	0
1685	--	0	0	0	0	0	0	0
1686	--	0	0	0	0	0	0	0
1687	--	0	0	0	0	0	0	0
1688	--	0	0	0	0	0	0	0
1689	--	0	0	0	0	0	0	0
1690	--	0	0	0	0	0	0	0
1691	--	0	0	0	0	0	0	0
1692	--	0	0	0	0	0	0	0
1693	--	0	0	0	0	0	0	0
1694	--	0	0	0	0	0	0	0
1695	--	0	0	0	0	0	0	0
1696	--	0	0	0	0	0	0	0
1697	--	0	0	0	0	0	0	0
1698	--	0	0	0	0	0	0	0
1699	--	0	0	0	0	0	0	0
1700	--	0	0	0	0	0	0	0
1701	--	0	0	0	0	0	0	0
1702	--	0	0	0	0	0	0	0
1703	--	0	0	0	0	0	0	0
1704	--	0	0	0	0	0	0	0
1705	--	0	0	0	0	0	0	0
1706	--	0	0	0	0	0	0	0
1707	--	0	0	0	0	0	0	0
1708	--	0	0	0	0	0	0	0
1709	--	0	0	0	0	0	0	0
1710	--	0	0	0	0	0	0	0
1711	--	0	0	0	0	0	0	0
1712	--	0	0	0	0	0	0	0
1713	--	0	0	0	0	0	0	0
1714	--	0	0	0	0	0	0	0
1715	--	0	0	0	0	0	0	0
1716	--	0	0	0	0	0	0	0
1717	--	0	0	0	0	0	0	0
1718	--	0	0	0	0	0	0	0
1719	--	0	0	0	0	0	0	0
1720	--	0	0	0	0	0	0	0
1721	--	0	0	0	0	0	0	0
1722	--	0	0	0	0	0	0	0
1723	--	0	0	0	0	0	0	0
1724	--	0	0	0	0	0	0	0
1725	--	0	0	0	0	0	0	0
1726	--	0	0	0	0	0	0	0
1727	--	0	0	0	0	0	0	0
1728	--	0	0	0	0	0	0	0
1729	--	0	0	0	0	0	0	0
1730	--	0	0	0	0	0	0	0
1731	--	0	0	0	0	0	0	0
1732	--	0	0	0	0	0	0	0
1733	--	0	0	0	0	0	0	0
1734	--	0	0	0	0	0	0	0
1735	--	0	0	0	0	0	0	0
1736	--	0	0	0	0	0	0	0
1737	--	0	0	0	0	0	0	0
1738	--	0	0	0	0	0	0	0
1739	--	0	0	0	0	0	0	0
1740	--	0	0	0	0	0	0	0
1741	--	0	0	0	0	0	0	0
1742	--	0	0	0	0	0	0	0
1743	--	0	0	0	0	0	0	0
1744	--	0	0	0	0	0	0	0
1745	--	0	0	0	0	0	0	0
1746	--	0	0	0	0	0	0	0
1747	--	0	0	0	0	0	0	0
1748	--	0	0	0	0	0	0	0
1749	--	0	0	0	0	0	0	0
1750	--	0	0	0	0	0	0	0
1751	--	0	0	0	0	0	0	0
1752	--	0	0	0	0	0	0	0
1753	--	0	0	0	0	0	0	0
1754	--	0	0	0	0	0	0	0
1755	--	0	0	0	0	0	0	0
1756	--	0	0	0	0	0	0	0
1757	--	0	0	0	0	0	0	0
1758	--	0	0	0	0	0	0	0
1759	--	0	0	0	0	0	0	0
1760	--	0	0	0	0	0	0	0
1761	--	0	0	0	0	0	0	0
1762	--	0	0	0	0	0	0	0
1763	--	0	0	0	0	0	0	0
1764	--	0	0	0	0	0	0	0
1765	--	0	0	0	0	0	0	0
1766	--	0	0	0	0	0	0	0
1767	--	0	0	0	0	0	0	0
1768	--	0	0	0	0	0	0	0
1769	--	0	0	0	0	0	0	0
1770	--	0	0	0	0	0	0	0
1771	--	0	0	0	0	0	0	0
1772	--	0	0	0	0	0	0	0
1773	--	0	0	0	0	0	0	0
1774	--	0	0	0	0	0	0	0
1775	--	0	0	0	0	0	0	0
1776	--	0	0	0	0	0	0	0
1777	--	0	0	0	0	0	0	0
1778	--	0	0	0	0	0	0	0
1779	--	0	0	0	0	0	0	0
1780	--	0	0	0	0	0	0	0
1781	--	0	0	0	0	0	0	0
1782	--	0	0	0	0	0	0	0
1783	--	0	0	0	0	0	0	0
1784	--	0	0	0	0	0	0	0
1785	--	0	0	0	0	0	0	0
1786	--	0	0	0	0	0	0	0
1787	--	0	0	0	0	0	0	0
1788	--	0	0	0	0	0	0	0
1789	--	0	0	0	0	0	0	0
1790	--	0	0	0	0	0	0	0
1791	--	0	0	0	0	0	0	0
1792	--	0	0	0	0	0	0	0
1793	--	0	0	0	0	0	0	0
1794	--	0	0	0	0	0	0	0
1795	--	0	0	0	0	0	0	0
1796	--	0	0	0	0	0	0	0
1797	--	0	0	0	0	0	0	0
1798	--	0	0	0	0	0	0	0
1799	--	0	0	0	0	0	0	0
1800	--	0	0	0	0	0	0	0
1801	--	0	0	0	0	0	0	0
1802	--	0	0	0	0	0	0	0
1803	--	0	0	0	0	0	0	0
1804	--	0	0	0	0	0	0	0
1805	--	0	0	0	0	0	0	0
1806	--	0	0	0	0	0	0	0
1807	--	0	0	0	0	0	0	0
1808	--	0	0	0	0	0	0	0
1809	--	0	0	0	0	0	0	0
1810	--	0	0	0	0	0	0	0
1811	--	0	0	0	0	0	0	0
1812	--	0	0	0	0	0	0	0
1813	--	0	0	0	0	0	0	0
1814	--	0	0	0	0	0	0	0
1815	--	0	0	0	0	0	0	0
1816	--	0	0	0	0	0	0	0
1817	--	0	0	0	0	0	0	0
1818	--	0	0	0	0	0	0	0
1819	--	0	0	0	0	0	0	0
1820	--	0	0	0	0	0	0	0
1821	--	0	0	0	0	0	0	0
1822	--	0	0	0	0	0	0	0
1823	--	0	0	0	0	0	0	0
1824	--	0	0	0	0	0	0	0
1825	--	0	0	0	0	0	0	0
1826	--	0	0	0	0	0	0	0
1827	--	0	0	0	0	0	0	0
1828	--	0	0	0	0	0	0	0
1829	--	0	0	0	0	0	0	0
1830	--	0	0	0	0	0	0	0
1831	--	0	0	0	0	0	0	0
1832	--	0	0	0	0	0	0	0
1833	--	0	0	0	0	0	0	0
1834	--	0	0	0	0	0	0	0
1835	--	0	0	0	0	0	0	0
1836	--	0	0	0	0	0	0	0
1837	--	0	0	0	0	0	0	0
1838	--	0	0	0	0	0	0	0
1839	--	0	0	0	0	0	0	0
1840	--	0	0	0	0	0	0	0
1841	--	0	0	0	0	0	0	0
1842	--	0	0	0	0	0	0	0
1843	--	0	0	0	0	0	0	0
1844	--	0	0	0	0	0	0	0
1845	--	0	0	0	0	0	0	0
1846	--	0	0	0	0	0	0	0
1847	--	0	0	0	0	0	0	0
1848	--	0	0	0	0	0	0	0
1849	--	0	0	0	0	0	0	0
1850	--	0	0	0	0	0	0	0
1851	--	0	0	0	0	0	0	0
1852	--	0	0	0	0	0	0	0
1853	--	0	0	0	0	0	0	0
1854	--	0	0	0	0	0	0	0
1855	--	0	0	0	0	0	0	0
1856	--	0	0	0	0	0	0	0
1857	--	0	0	0	0	0	0	0
1858	--	0	0	0	0	0	0	0
1859	--	0	0	0	0	0	0	0
1860	--	0	0	0	0	0	0	0
1861	--	0	0	0	0	0	0	0
1862	--	0	0	0	0	0	0	0
1863	--	0	0	0	0	0	0	0
1864	--	0	0	0	0	0	0	0
1865	--	0	0	0	0	0	0	0
1866	--	0	0	0	0	0	0	0
1867	--	0	0	0	0	0	0	0
1868	--	0	0	0	0	0	0	0
1869	--	0	0	0	0	0	0	0
1870	--	0	0	0	0	0	0	0
1871	--	0	0	0	0	0	0	0
1872	--	0	0	0	0	0	0	0
1873	--	0	0	0	0	0	0	0
1874	--	0	0	0	0	0	0	0
1875	--	0	0	0	0	0	0	0
1876	--	0	0	0	0	0	0	0
1877	--	0	0	0	0	0	0	0
1878	--	0	0	0	0	0	0	0
1879	--	0	0	0	0	0	0	0
1880	--	0	0	0	0	0	0	0
1881	--	0	0	0	0	0	0	0
1882	--	0	0	0	0	0	0	0
1883	--	0	0	0	0	0	0	0
1884	--	0	0	0	0	0	0	0
1885	--	0	0	0	0	0	0	0
1886	--	0	0	0	0	0	0	0
1887	--	0	0	0	0	0	0	0
1888	--	0	0	0	0	0	0	0
1889	--	0	0	0	0	0	0	0
1890	--	0	0	0	0	0	0	0
1891	--	0	0	0	0	0	0	0
1892	--	0	0	0	0	0	0	0
1893	--	0	0	0	0	0	0	0
1894	--	0	0	0	0	0	0	0
1895	--	0	0	0	0	0	0	0
1896	--	0	0	0	0	0	0	0
1897	--	0	0	0	0	0	0	0
1898	--	0	0	0	0	0	0	0
1899	--	0	0	0	0	0	0	0
1900	--	0	0	0	0	0	0	0
1901	--	0	0	0	0	0	0	0
1902	--	0	0	0	0	0	0	0
1903	--	0	0	0	0	0	0	0
1904	--	0	0	0	0	0	0	0
1905	--	0	0	0	0	0	0	0
1906	--	0	0	0	0	0	0	0
1907	--	0	0	0	0	0	0	0
1908	--	0	0	0	0	0	0	0
1909	--	0	0	0	0	0	0	0
1910	--	0	0	0	0	0	0	0
1911	--	0	0	0	0	0	0	0
1912	--	0	0	0	0	0	0	0
1913	--	0	0	0	0	0	0	0
1914	--	0	0	0	0	0	0	0
1915	--	0	0	0	0	0	0	0
1916	--	0	0	0	0	0	0	0
1917	--	0	0	0	0	0	0	0
1918	--	0	0	0	0	0	0	0
1919	--	0	0	0	0	0	0	0
1920	--	0	0	0	0	0	0	0
1921	--	0	0	0	0	0	0	0
1922	--	0	0	0	0	0	0	0
1923	--	0	0	0	0	0	0	0
1924	--	0	0	0	0	0	0	0
1925	--	0	0	0	0	0	0	0
1926	--	0	0	0	0	0	0	0
1927	--	0	0	0	0	0	0	0
1928	--	0	0	0	0	0	0	0
1929	--	0	0	0	0	0	0	0
1930	--	0	0	0	0	0	0	0
1931	--	0	0	0	0	0	0	0
1932	--	0	0	0	0	0	0	0
1933	--	0	0	0	0	0	0	0
1934	--	0	0	0	0	0	0	0
1935	--	0	0	0	0	0	0	0
1936	--	0	0	0	0	0	0	0
1937	--	0	0	0	0	0	0	0
1938	--	0	0	0	0	0	0	0
1939	--	0	0	0	0	0	0	0
1940	--	0	0	0	0	0	0	0
1941	--	0	0	0	0	0	0	0
1942	--	0	0	0	0	0	0	0
1943	--	0	0	0	0	0	0	0
1944	--	0	0	0	0	0	0	0
1945	--	0	0	0	0	0	0	0
1946	--	0	0	0	0	0	0	0
1947	--	0	0	0	0	0	0	0
1948	--	0	0	0	0	0	0	0
1949	--	0	0	0	0	0	0	0
1950	--	0	0	0	0	0	0	0
1951	--	0	0	0	0	0	0	0
1952	--	0	0	0	0	0	0	0
1953	--	0	0	0	0	0	0	0
1954	--	0	0	0	0	0	0	0
1955	--	0	0	0	0	0	0	0
1956	--	0	0	0	0	0	0	0
1957	--	0	0	0	0	0	0	0
1958	--	0	0	0	0	0	0	0
1959	--	0	0	0	0	0	0	0
1960	--	0	0	0	0	0	0	0
1961	--	0	0	0	0	0	0	0
1962	--	0	0	0	0	0	0	0
1963	--	0	0	0	0	0	0	0
1964	--	0	0	0	0	0	0	0
1965	--	0	0	0	0	0	0	0
1966	--	0	0	0	0	0	0	0
1967	--	0	0	0	0	0	0	0
1968	--	0	0	0	0	0	0	0
1969	--	0	0	0	0	0	0	0
1970	--	0	0	0	0	0	0	0
1971	--	0	0	0	0	0	0	0
1972	--	0	0	0	0	0	0	0
1973	--	0	0	0	0	0	0	0
1974	--	0	0	0	0	0	0	0
1975	--	0	0	0	0	0	0	0
1976	--	0	0	0	0	0	0	0
1977	--	0	0	0	0	0	0	0
1978	--	0	0	0	0	0	0	0
1979	--	0	0	0	0	0	0	0
1980	--	0	0	0	0	0	0	0
1981	--	0	0	0	0	0	0	0
1982	--	0	0	0	0	0	0	0
1983	--	0	0	0	0	0	0	0
1984	--	0	0	0	0	0	0	0
1985	--	0	0	0	0	0	0	0
1986	--	0	0	0	0	0	0	0
1987	--	0	0	0	0	0	0	0
1988	--	0	0	0	0	0	0	0
1989	--	0	0	0	0	0	0	0
1990	--	0	0	0	0	0	0	0
1991	--	0	0	0	0	0	0	0
1992	--	0	0	0	0	0	0	0
1993	--	0	0	0	0	0	0	0
1994	--	0	0	0	0	0	0	0
1995	--	0	0	0	0	0	0	0
1996	--	0	0	0	0	0	0	0
1997	--	0	0	0	0	0	0	0
1998	--	0	0	0	0	0	0	0
[truncated: 2,293 more rows]

## Sheet: S04
Ergebnisse	LO [mm]	HPT [mm]	DHPT [mm]	UE [mm]	JO [mm]	JP [mm]	PW [mm]	LP [mm]
S04 mf
1	37.0605	18.6919	56.1508	24.1021	84.043	76.5116	3.04127	72.7204
2	36.8457	18.4103	56.0976	23.6283	84.043	76.594	2.54111	72.7395
3	35.4133	18.2697	56.0711	23.6283	84.043	76.3776	2.52454	72.4135
4	34.9837	18.2697	56.0711	23.1779	84.043	76.3776	3.34782	71.854
5	34.9837	18.2697	56.0711	23.2178	84.0113	76.472	3.24419	71.1902
6	34.9837	18.2145	56.17	22.6642	84.0113	76.472	3.54112	71.6099
7	34.7688	18.943	55.4422	23.1959	83.9801	76.6114	3.26296	71.4912
8	34.7688	19.1158	55.1627	23.7815	83.9801	76.7843	2.777	71.3297
9	34.0527	18.5172	54.3752	22.8361	83.6771	77.3669	3.05658	71.12
10	33.8379	18.5172	54.3752	22.8361	83.6771	77.3922	2.95112	71.2361
11	33.623	19.1566	53.644	23.2183	82.7677	77.6247	2.83487	70.8395
12	33.4082	19.1566	53.644	23.4662	82.7677	77.4083	2.83734	70.8847
13	33.4082	19.1566	53.644	23.1148	82.7677	77.4083	3.14312	70.3914
14	32.9785	19.2287	53.2204	23.187	82.4986	77.8933	3.88117	69.9848
15	31.9043	19.2287	53.2204	23.187	82.4714	78.1032	3.57048	69.9848
16	31.9043	19.2287	53.2204	23.187	82.2053	78.4887	2.83966	69.9731
17	32.0476	18.6149	51.2339	23.2147	81.9412	78.5971	3.14959	69.9293
18	32.0476	18.8263	51.2723	22.7535	81.9412	78.8979	3.17976	68.2737
19	31.9758	18.7832	51.3656	22.0773	81.8953	78.4056	2.76306	69.1413
20	31.9758	18.6502	50.9039	22.0773	81.8953	78.1686	2.76794	69.3774
21	31.9758	18.439	50.8648	22.0773	81.4433	78.5444	2.76256	68.1842
22	31.761	18.439	50.8648	22.4998	81.4433	78.5326	2.76281	68.1964
23	31.761	18.439	50.8648	22.4215	81.4433	78.5326	2.48344	68.1964
24	31.2598	18.439	50.8648	22.844	81.3944	79.0228	2.25195	68.1227
25	31.4031	18.8032	50.7313	23.3675	81.1809	78.8471	2.48833	68.2558
26	31.6895	18.8032	50.7313	22.7329	80.9674	78.8001	3.54382	68.2558
27	31.8328	18.6669	50.2707	22.7329	81.1809	78.8471	3.54382	68.3027
28	31.8328	18.6669	50.2707	23.6777	81.1809	78.9111	2.50368	68.2368
29	32.2624	18.6669	50.2707	23.4662	81.1809	78.9111	2.90919	68.2368
30	32.2624	18.6669	50.2707	22.7094	81.1809	78.9111	2.90919	68.2368
31	31.6895	18.6669	50.2707	22.7094	81.682	78.5353	3.35526	68.0742
32	31.3313	18.4348	50.9554	21.6101	82.929	79.0505	2.98211	67.5109
33	31.6179	19.0807	51.2423	22.2378	82.6609	78.6042	3.02908	67.4214
34	31.6179	18.8526	51.5618	22.0729	82.3052	78.8741	3.02146	67.4214
35	31.6179	18.4725	51.2679	22.6637	82.3052	78.8741	4.13927	67.1629
36	31.6179	18.3033	51.0156	22.0313	82.3052	78.7298	4.1131	67.2589
37	31.1165	18.8864	50.4095	22.7552	82.3052	78.7925	4.10252	67.1907
38	32.4055	18.9717	49.7885	22.7067	82.3052	78.7251	3.71293	67.2208
39	32.4055	18.3251	48.5743	22.7067	82.3052	78.7755	4.68675	66.7478
40	31.9758	18.3335	48.455	22.3771	82.4475	78.8378	4.68488	66.3675
41	31.1165	19.1206	48.8613	23.4143	82.4475	78.8378	4.54594	66.1588
42	31.6895	18.7348	48.5751	23.4143	82.4229	79.0465	4.26763	65.533
43	31.2598	18.9902	48.282	23.0846	81.8311	79.727	4.12869	64.5958
44	30.6868	19.0174	47.9294	22.729	82.2585	79.727	4.12869	64.5958
45	30.9016	18.465	47.3863	22.729	82.2585	79.727	4.12869	64.0759
46	31.761	18.465	47.3863	22.5894	82.2585	79.727	4.12869	64.0759
47	31.3313	18.465	47.3863	22.338	82.2585	79.751	4.2337	64.2024
48	30.2571	19.0578	47.7183	21.2425	82.2585	79.751	4.85036	64.2024
49	30.2571	19.0578	47.7183	20.2278	82.2585	79.751	4.72033	64.2024
50	30.2571	19.0578	47.7183	20.7708	82.2585	79.751	3.99078	63.7852
51	30.4719	19.0578	47.7183	21.1432	82.2585	79.6608	3.98866	63.1916
52	30.3288	18.664	48.4984	20.9278	82.5436	79.6608	4.40569	63.1916
53	30.4004	18.1588	48.8362	20.466	82.5436	79.6608	5.10066	63.3469
54	29.7559	18.4563	50.6475	21.3089	82.5436	79.5704	4.33395	63.326
55	30.4719	18.0333	49.4684	21.0982	82.5436	79.5704	4.33395	63.326
56	29.8274	18.3277	49.0887	21.0982	81.7982	80.3646	4.38277	62.2637
57	29.1113	18.3277	49.0887	21.0982	82.0729	79.9349	4.51174	62.0971
58	29.1113	17.821	48.331	20.6767	81.8591	79.8817	4.58104	62.0971
59	29.1113	17.2307	47.9948	21.3089	81.6453	79.8284	4.75541	62.0971
60	28.0371	17.2307	47.9948	21.9427	80.769	79.8234	5.03285	60.5386
61	28.1804	17.4003	47.9336	21.2689	80.067	80.2879	5.13941	60.3788
62	27.5359	16.4172	45.1154	20.7595	80.067	80.3121	5.12166	60.4783
63	26.6765	16.335	45.5371	20.7595	80.048	80.5683	4.94354	59.8454
64	26.1751	16.335	45.5371	20.7595	80.0296	80.9647	4.86096	59.8866
65	25.5305	16.335	45.5371	20.7184	79.1733	80.7549	5.98135	59.7817
66	25.3157	16.034	45.6093	20.8906	79.335	81.4324	5.98135	59.7817
67	24.886	16.124	46.2827	20.8906	79.335	81.4324	5.77301	59.3126
68	23.6687	16.2451	45.6496	21.5237	79.335	81.4324	5.77301	59.2077
69	23.4538	16.2451	45.6496	22.3677	78.9066	81.3275	6.21592	58.791
70	23.0242	16.0744	45.3982	21.986	78.8902	81.5358	6.21592	58.3219
71	23.9551	15.1784	45.7404	21.0586	79.3406	81.5358	6.38947	58.0611
72	23.9551	15.3898	44.6872	21.0586	79.3406	81.3056	6.11206	57.6374
73	23.7402	15.6004	44.7295	21.0586	79.1264	81.2533	6.66733	57.6374
74	24.1699	16.0952	43.8619	20.7721	79.1758	81.6177	6.38935	57.1692
75	25.0293	15.8424	44.0304	20.7721	79.1758	81.6177	6.37225	57.1692
76	24.3848	16.2638	44.1147	20.7721	79.1758	81.6599	6.54435	56.9034
77	25.0293	16.2638	44.1147	20.7721	79.5736	82.1817	6.61243	56.4868
78	25.2441	15.5611	44.3648	20.3828	79.645	82.2131	7.02236	56.3723
79	24.6712	15.5611	44.3648	20.2596	79.66	82.005	6.60606	56.3723
80	25.3874	15.7715	44.4084	20.2596	79.4457	81.9518	7.08605	56.3237
81	25.1008	16.3641	44.7037	20.6272	79.4306	82.1599	7.19013	56.3237
82	25.1008	16.3746	44.6638	20.4112	79.7165	82.1599	7.40877	56.3237
83	24.5281	16.3746	44.6638	20.5398	79.7316	82.0039	7.0927	55.6286
84	25.2441	16.1487	45.0561	20.7389	80.0023	82.2532	7.09036	55.5722
85	25.2441	16.1487	45.0561	20.6922	80.0023	82.2532	7.3678	55.5722
86	25.0293	16.4633	44.9421	21.1895	80.0023	82.51	7.78412	55.2128
87	25.6023	15.5873	44.9418	19.7526	80.288	82.4446	7.61896	55.5618
88	26.4617	15.5873	44.9418	19.7916	80.288	82.4446	7.46492	55.8821
89	25.5305	15.8575	45.4713	19.9858	81.1914	82.0489	7.44933	55.3545
90	25.8887	15.8379	45.5561	19.8753	81.7628	82.2157	7.4752	55.2818
91	25.5305	15.9006	45.2609	19.9426	82.0816	81.8889	7.39711	55.3596
92	25.1726	15.9006	45.2609	19.7322	82.0816	81.9552	7.39439	55.2705
93	25.8887	16.1111	45.304	19.7322	82.3311	81.5993	7.1366	55.2372
94	26.5332	15.9006	45.2609	19.7322	82.3496	81.3924	6.86642	55.2372
95	25.9602	16.1872	45.1592	20.8171	82.3496	81.3924	7.23466	55.2372
96	26.1751	16.1872	45.1592	20.69	82.3496	81.3924	7.64845	55.2372
97	26.8196	16.1872	45.1592	20.69	82.3496	81.4353	7.48504	54.5605
98	25.9602	16.1484	45.3303	20.2578	82.421	81.5462	7.22176	54.3343
99	25.2441	16.5692	45.4169	20.2578	82.6166	81.9798	7.47692	54.1056
100	25.6738	16.1287	45.4162	19.306	82.7592	81.721	7.71406	54.4562
101	27.0344	16.1287	45.4162	19.8047	82.7073	82.2046	7.57827	54.7296
102	26.1751	16.2887	45.359	20.058	82.7073	82.4628	7.57111	54.3807
103	27.0344	16.2376	45.8749	19.5574	82.7298	82.0799	7.90857	54.4875
104	27.679	16.2461	46.1309	19.6054	82.7532	82.2338	7.48912	54.8112
105	26.5332	16.5658	46.0171	20.1083	82.7714	82.1751	7.48347	54.6068
106	26.5332	16.5658	46.0171	20.1083	82.3073	82.5587	7.23993	54.6844
107	26.9629	16.5658	46.0171	19.9848	82.1109	82.5145	7.24663	54.8702
108	26.4617	16.5658	46.0171	19.9848	82.1109	82.5145	7.27734	55.5493
109	26.6047	16.5261	46.1909	19.5549	82.3965	82.5145	7.66205	55.199
110	27.0344	16.3822	46.1985	19.4239	82.3965	82.5145	7.83721	54.7872
111	26.3899	16.8357	45.8538	20.1883	82.1231	82.1028	7.79624	55.4663
112	25.8887	16.8357	45.8538	20.1883	82.1049	82.5025	7.85261	55.4977
113	25.8171	16.1607	47.0331	20.1038	82.1049	82.5025	7.52159	55.4977
114	26.1035	16.0769	46.3589	20.778	81.8908	82.4417	7.25925	55.6802
115	25.5305	16.4982	46.4435	20.778	81.8561	82.4722	7.27888	55.4051
116	25.7454	15.8663	46.3166	19.8093	83.1412	82.8322	7.2795	55.2161
117	26.1751	15.8663	46.3166	19.2189	83.1412	82.9278	7.07925	55.2302
118	25.3874	16.1192	46.1483	20.0615	82.9793	82.2487	7.07925	55.2302
119	24.7429	16.1406	46.0638	20.5963	82.8368	82.4929	6.92041	55.3801
120	25.0293	16.3929	45.8945	21.3564	82.1946	82.1602	7.378	55.5796
121	24.886	16.4175	45.939	21.4944	82.2598	82.4266	6.66318	55.7859
122	24.6712	16.4175	45.939	21.4944	82.902	82.6069	6.52581	55.9921
123	25.5305	16.4175	45.939	20.2286	82.4738	82.4867	6.25066	55.6657
124	25.7454	16.4175	45.939	20.4396	82.4923	82.6599	6.3601	56.6176
125	24.5281	16.4175	45.939	20.5616	82.0834	82.504	6.35379	55.9781
126	26.032	15.9142	46.2796	20.3506	82.0834	82.504	6.21642	55.9781
127	25.1726	15.9142	46.2796	21.1538	81.8503	82.3612	6.16975	56.8756
128	24.9578	15.9142	46.2796	21.5757	81.8503	82.5193	6.65745	56.0389
129	25.8171	16.1252	46.3202	19.7177	81.6362	82.2957	7.01701	56.2638
130	25.8171	16.1252	46.3202	19.5068	81.5819	82.9137	6.811	56.0578
131	25.8171	16.1659	46.1093	19.1255	81.5819	83.0861	7.18223	55.8162
132	25.8171	16.1659	46.1093	19.1255	81.6176	83.0223	7.19103	55.6921
133	25.9602	16.1659	46.1093	19.1255	81.6176	82.7379	7.19712	55.9392
134	25.6023	16.3768	46.1499	19.1255	81.6176	82.7657	6.75031	56.0932
135	25.6023	15.8329	46.7015	19.1255	81.6176	82.6013	6.4955	56.2129
136	26.6047	16.0176	47.3056	19.5172	81.7604	82.7611	6.49335	55.5784
137	26.4617	16.3898	47.3371	19.4751	81.7543	82.5838	6.12722	56.2059
138	25.9602	16.1787	47.2969	19.4751	81.0597	83.0181	6.26438	56.2059
139	26.1751	16.1787	47.2969	19.4751	81.2419	83.4912	6.10206	56.2059
140	25.6738	16.1787	47.2969	19.8972	81.2419	83.4912	6.16803	56.2059
141	26.2468	16.1787	47.2969	20.5303	81.2419	83.4912	6.98801	55.794
142	26.3184	16.1787	47.2969	20.1082	80.3848	83.2465	6.81646	55.794
143	26.3184	16.0079	47.0457	20.1082	80.3848	83.2306	7.17523	55.8173
144	26.3184	16.0493	47.0503	19.9284	81.1042	83.5587	7.07224	55.6341
145	26.748	16.0493	47.0503	19.9284	80.4309	83.7875	6.79239	55.6341
146	26.748	16.0907	46.8395	19.1303	79.3593	83.4451	6.6308	55.6921
147	25.3874	16.3274	46.0523	19.6389	79.3593	83.3701	6.33922	55.8081
148	25.8887	16.3274	46.0523	19.7986	80.2166	83.6108	6.40374	55.748
149	25.7454	15.5344	46.777	19.7986	79.5736	83.4303	6.76044	55.748
150	25.8887	16.1677	46.8967	19.7587	79.5736	83.4303	6.88775	55.748
151	26.1751	16.1196	47.0641	19.1139	79.8593	83.4303	6.5025	55.1894
152	26.1751	16.2023	46.6425	18.4815	79.8593	83.4303	6.22321	55.1894
153	25.9602	15.6113	46.3075	18.0146	79.8593	83.4303	6.08585	55.3956
154	25.6738	15.7082	46.5012	17.9398	80.0736	83.2944	6.23914	55.5109
155	26.6047	15.4939	47.5538	17.9398	79.8593	83.3208	6.24037	54.941
156	26.6047	15.5053	46.8113	18.3283	80.0023	83.2502	6.23936	55.0776
157	26.1751	15.4349	47.0597	18.845	80.5915	84.1355	6.10167	55.2524
158	27.0344	15.563	47.2457	18.1918	80.5915	83.9454	6.1007	55.3885
159	27.0344	15.5446	47.4583	18.1078	80.7429	83.7588	6.10978	55.7607
160	27.0344	16.0351	47.2948	18.8499	80.9573	83.8165	5.27007	55.7607
161	27.1777	16.0166	47.5079	18.7654	81.3231	83.8742	5.56355	55.7607
162	27.1777	15.4753	46.9538	18.5552	81.3105	84.0811	5.56355	55.7607
163	26.9629	15.4753	46.9538	18.5552	81.3105	84.0811	5.66312	55.7607
164	27.5359	15.4753	46.9538	18.5552	81.7159	84.5176	5.49878	54.6356
165	27.6074	15.3098	46.699	18.5552	81.7159	84.4265	5.74082	54.7654
166	27.1062	15.1833	47.1995	17.9127	82.5741	84.2729	5.76612	54.3813
167	26.8196	15.5053	47.0947	18.1297	82.5531	84.6862	5.76612	54.2636
168	26.8196	15.5053	47.0947	18.0152	81.9092	84.5097	5.77079	54.0871
169	26.8196	15.3433	46.8377	18.0152	81.705	84.2552	5.77014	54.0704
170	26.6765	15.5036	46.7849	18.1422	81.705	84.3532	5.80403	53.9192
171	26.9629	15.5036	46.7849	17.5599	81.6946	84.4836	5.74944	54.0369
172	26.9629	15.5036	46.7849	18.4454	81.2654	84.3654	6.18236	54.0369
173	26.9629	15.4414	47.0392	18.2416	81.48	83.7965	6.46039	54.3041
174	26.9629	15.4414	47.0392	17.9699	81.8816	84.5931	6.45876	54.2133
175	26.8196	15.4414	47.0392	17.9699	80.6117	83.9099	6.73173	54.08
176	26.8196	15.4414	47.0392	18.2905	80.6117	83.9457	6.78828	54.0216
177	26.3899	15.6371	46.2024	18.4508	80.6117	83.9457	6.66873	54.0216
178	26.6765	15.6371	46.2024	18.4508	80.6117	83.9457	6.80638	54.0216
179	26.5332	15.6819	45.8665	18.4275	80.6054	83.8375	6.29685	54.1967
180	26.3184	15.6819	45.8665	18.5876	80.6054	83.8375	6.09023	54.1967
181	26.1751	15.3682	45.9725	18.1079	81.0174	84.3685	6.15924	53.7246
182	25.7454	15.1662	46.8078	17.6902	81.0174	84.3685	6.15924	53.7246
183	25.7454	15.1662	46.8078	18.3099	81.0174	84.3685	6.02143	53.7246
184	25.9602	15.2167	46.599	18.0069	81.0174	84.3685	6.02143	53.7246
185	25.3157	15.2167	46.599	18.576	80.7877	84.7228	6.15924	53.7246
186	25.459	15.3682	45.9725	18.576	80.7877	84.7228	6.15924	53.3114
187	26.1035	15.0516	45.4538	18.576	80.7877	84.7228	6.08537	53.3114
188	26.1751	15.0516	45.4538	18.576	80.3655	84.4275	6.086	53.4658
189	25.7454	15.4187	45.7637	18.576	80.3655	84.4275	6.086	53.4658
190	25.8887	15.0011	45.6627	18.1584	80.588	84.0768	6.08158	53.4285
191	26.1751	15.0896	45.9538	17.9974	80.9459	84.0174	6.08158	53.0155
192	26.1751	15.1422	45.7456	17.9974	80.9459	84.0174	6.08158	52.9562
193	26.1035	15.2456	45.9023	18.2365	80.7312	83.9122	6.08442	52.8241
194	26.2468	15.3957	45.2265	18.9546	80.7312	83.856	6.22553	52.9145
195	26.6765	15.9231	45.7939	18.9546	80.5165	83.7975	6.24636	52.9145
196	26.6765	15.7949	45.956	19.357	80.8263	83.9124	6.54685	53.4141
197	26.9629	15.7631	46.128	18.6316	81.1126	83.9124	6.22776	53.3559
198	26.5332	16.0738	46.0206	19.1048	80.898	83.8542	6.3657	53.3559
199	26.5332	15.6552	45.9238	18.6861	80.898	83.7737	6.40823	53.8804
200	26.8196	15.5917	46.267	18.0895	80.8263	83.5851	6.40715	53.9082
201	26.2468	15.9524	45.9521	18.7712	80.3877	83.7344	6.39762	53.8188
202	26.1751	15.8813	46.0519	18.3321	80.9486	83.4855	6.38259	53.863
203	26.6047	15.5217	45.8634	17.6266	80.9543	83.4855	6.38259	53.2425
204	26.748	15.6061	45.7937	18.003	80.6681	83.3692	6.18119	53.2425
205	26.5332	15.7419	45.5151	18.38	80.8111	83.3537	6.23742	53.2675
206	27.1062	15.8447	45.0979	18.1714	80.8027	83.5249	6.24052	53.0598
207	26.1751	15.3187	43.6407	18.2258	80.8027	83.5249	5.64856	52.7952
208	26.1751	15.5564	43.9578	18.5222	80.9514	83.5249	5.70628	52.7952
209	26.8196	15.2266	44.4954	18.4792	81.2376	83.4991	6.09118	52.8366
210	25.9602	15.2266	44.4954	18.0622	81.0229	83.4416	6.81969	52.8366
211	25.9602	15.5397	45.0162	18.6876	81.0147	83.6486	6.40569	52.8366
212	26.6047	15.5397	45.0162	18.3226	80.8	83.4943	6.12928	52.9931
213	26.6047	14.9662	44.652	18.3226	80.8	83.55	5.87268	53.3006
214	26.1035	15.3312	44.9643	18.5311	80.8	83.55	5.91035	53.3006
215	26.1035	15.3075	45.137	19.17	81.9377	83.5348	6.08305	53.5146
216	25.9602	14.8913	45.0304	18.5456	81.7161	83.6839	6.34781	53.5146
217	25.3157	14.8913	45.0304	18.4442	80.4098	83.9575	6.12965	53.5146
218	25.3157	14.8913	45.0304	18.6523	79.9803	84.0031	5.9309	53.84
219	25.6023	15.1687	45.1015	18.9297	80.2618	84.2101	5.97114	53.84
220	25.7454	15.311	44.1885	19.283	80.3972	84.2101	5.9829	53.84
221	24.886	15.4747	43.5651	19.283	79.9645	84.3024	6.25888	53.1041
222	24.6712	15.4747	43.5651	19.283	79.3156	84.5807	5.93794	53.0406
223	24.6712	14.9058	43.1936	19.283	78.8859	84.4652	5.70213	53.0406
224	24.7429	15.3389	43.379	20.5676	77.738	84.3075	5.97674	52.968
225	24.7429	15.3033	43.8168	20.1017	78.4542	84.3075	5.97674	52.968
226	24.7429	15.247	44.0242	20.1017	78.4541	84.7208	6.38995	52.968
227	23.4538	15.1345	44.4389	20.9311	78.4541	84.7208	6.52776	52.968
228	23.0242	14.7938	43.2333	20.9311	78.8878	85.4584	7.4575	52.968
229	22.4512	14.7938	43.2333	20.9311	78.4768	86.3736	7.9839	52.5548
230	21.2337	14.2459	41.9715	21.0081	78.4768	86.5635	9.16029	52.8916
231	20.6609	13.6246	41.72	22.2815	76.8487	86.6907	10.6478	53.2872
232	19.5867	13.1955	41.3019	23.55	76.2288	87.092	11.6984	54.4609
233	17.3665	12.5148	40.2332	23.3707	73.8903	88.1816	11.7931	54.5377
234	12.1387	11.5653	37.5828	22.7949	70.0859	88.2372	12.2235	54.7603
235	9.84693	10.3758	35.8678	23.7787	66.6597	88.0209	14.3818	55.9019
236	--	--	--	--	--	--	--	--
237	--	--	--	--	--	--	--	--
238	--	--	--	--	--	--	--	--
239	--	--	--	--	--	--	--	--
240	--	--	--	--	--	--	--	--
241	--	--	--	--	--	--	--	--
242	--	--	--	--	--	--	--	--
243	--	--	--	--	--	--	--	--
244	--	--	--	--	--	--	--	--
245	--	--	--	--	--	--	--	--
246	--	--	--	--	--	--	--	--
247	--	--	--	--	--	--	--	--
248	--	--	--	--	--	--	--	--
249	--	--	--	--	--	--	--	--
250	--	--	--	--	--	--	--	--
251	--	--	--	--	--	--	--	--
252	--	--	--	--	--	--	--	--
253	--	--	--	--	--	--	--	--
254	--	--	--	--	--	--	--	--
255	--	--	--	--	--	--	--	--
256	--	--	--	--	--	--	--	--
257	--	--	--	--	--	--	--	--
258	--	--	--	--	--	--	--	--
259	--	--	--	--	--	--	--	--
260	--	--	--	--	--	--	--	--
261	--	--	--	--	--	--	--	--
262	--	--	--	--	--	--	--	--
263	--	--	--	--	--	--	--	--
264	--	--	--	--	--	--	--	--
265	--	--	--	--	--	--	--	--
266	--	--	--	--	--	--	--	--
267	--	--	--	--	--	--	--	--
268	--	--	--	--	--	--	--	--
269	--	--	--	--	--	--	--	--
270	--	--	--	--	--	--	--	--
271	--	--	--	--	--	--	--	--
272	--	--	--	--	--	--	--	--
273	--	--	--	--	--	--	--	--
274	--	--	--	--	--	--	--	--
275	--	--	--	--	--	--	--	--
276	--	--	--	--	--	--	--	--
277	--	--	--	--	--	--	--	--
278	--	--	--	--	--	--	--	--
279	--	--	--	--	--	--	--	--
280	--	--	--	--	--	--	--	--
281	--	--	--	--	--	--	--	--
282	--	--	--	--	--	--	--	--
283	--	--	--	--	--	--	--	--
284	--	--	--	--	--	--	--	--
285	--	--	--	--	--	--	--	--
286	--	--	--	--	--	--	--	--
287	--	--	--	--	--	--	--	--
288	--	--	--	--	--	--	--	--
289	--	--	--	--	--	--	--	--
290	--	--	--	--	--	--	--	--
291	--	--	--	--	--	--	--	--
292	--	--	--	--	--	--	--	--
293	--	--	--	--	--	--	--	--
294	--	--	--	--	--	--	--	--
295	--	--	--	--	--	--	--	--
296	--	--	--	--	--	--	--	--
297	--	--	--	--	--	--	--	--
298	--	--	--	--	--	--	--	--
299	--	--	--	--	--	--	--	--
300	--	--	--	--	--	--	--	--
301	--	--	--	--	--	--	--	--
302	--	--	--	--	--	--	--	--
303	--	--	--	--	--	--	--	--
304	--	--	--	--	--	--	--	--
305	--	--	--	--	--	--	--	--
306	--	--	--	--	--	--	--	--
307	--	--	--	--	--	--	--	--
308	--	--	--	--	--	--	--	--
309	--	--	--	--	--	--	--	--
310	--	--	--	--	--	--	--	--
311	--	--	--	--	--	--	--	--
312	--	--	--	--	--	--	--	--
313	--	--	--	--	--	--	--	--
314	--	--	--	--	--	--	--	--
315	--	--	--	--	--	--	--	--
316	--	--	--	--	--	--	--	--
317	--	--	--	--	--	--	--	--
318	--	--	--	--	--	--	--	--
319	--	--	--	--	--	--	--	--
320	--	--	--	--	--	--	--	--
321	--	--	--	--	--	--	--	--
322	--	--	--	--	--	--	--	--
323	--	--	--	--	--	--	--	--
324	--	--	--	--	--	--	--	--
325	--	--	--	--	--	--	--	--
326	--	--	--	--	--	--	--	--
327	--	--	--	--	--	--	--	--
328	--	--	--	--	--	--	--	--
329	--	--	--	--	--	--	--	--
330	--	--	--	--	--	--	--	--
331	--	--	--	--	--	--	--	--
332	--	--	--	--	--	--	--	--
333	--	--	--	--	--	--	--	--
334	--	--	--	--	--	--	--	--
335	--	--	--	--	--	--	--	--
336	--	--	--	--	--	--	--	--
337	--	--	--	--	--	--	--	--
338	--	--	--	--	--	--	--	--
339	--	--	--	--	--	--	--	--
340	--	--	--	--	--	--	--	--
341	--	--	--	--	--	--	--	--
342	--	--	--	--	--	--	--	--
343	--	--	--	--	--	--	--	--
344	--	--	--	--	--	--	--	--
345	--	--	--	--	--	--	--	--
346	--	--	--	--	--	--	--	--
347	--	--	--	--	--	--	--	--
348	--	--	--	--	--	--	--	--
349	--	--	--	--	--	--	--	--
350	--	--	--	--	--	--	--	--
351	--	--	--	--	--	--	--	--
352	--	--	--	--	--	--	--	--
353	--	--	--	--	--	--	--	--
354	--	--	--	--	--	--	--	--
355	--	--	--	--	--	--	--	--
356	--	--	--	--	--	--	--	--
357	--	--	--	--	--	--	--	--
358	--	--	--	--	--	--	--	--
359	--	--	--	--	--	--	--	--
360	--	--	--	--	--	--	--	--
361	--	--	--	--	--	--	--	--
362	--	--	--	--	--	--	--	--
363	--	--	--	--	--	--	--	--
364	--	--	--	--	--	--	--	--
365	--	--	--	--	--	--	--	--
366	--	--	--	--	--	--	--	--
367	--	--	--	--	--	--	--	--
368	--	--	--	--	--	--	--	--
369	--	--	--	--	--	--	--	--
370	--	--	--	--	--	--	--	--
371	--	--	--	--	--	--	--	--
372	--	--	--	--	--	--	--	--
373	--	--	--	--	--	--	--	--
374	--	--	--	--	--	--	--	--

[truncated: 26 more sheets: Tabelle8, Tabelle9, S05, Tabelle11, Tabelle12, S06, Tabelle14, Tabelle15, S07, Tabelle17, Tabelle18, S08, Tabelle20, Tabelle21, S09, Tabelle23, Tabelle24, S10, Tabelle26, Tabelle27 …]
